# Supplementary material for: Laparoscopic distal gastrectomy skill evaluation from video: a new artificial intelligence-based instrument identification system
Source: Sci Rep. 2024 May 30;14:12432. doi: 10.1038/s41598-024-63388-y (PMC11139867; doi:10.1038/s41598-024-63388-y)
Supplement: Supplementary file 2 — Supplementary Information 1. [file 41598_2024_63388_MOESM2_ESM.xlsx]

## Sheet: Sheet1
frame_count	time	x	y	V
2	0.0666667	891.782	771.434
3	0.1	896.606	765.622	7.55419
4	0.133333	901.86	763.364	5.71791
5	0.166667	905.544	761.867	3.97709
6	0.2	908.955	758.033	5.13145
7	0.233333	910.192	756.245	2.17413
8	0.266667	904.218	751.19	7.8262
9	0.3	902.163	744.331	7.16068
10	0.333333	903.94	738.122	6.45752
11	0.366667	907.026	732.66	6.27393
12	0.4	909.949	726.878	6.47859
13	0.433333	912.941	722.459	5.3366
14	0.466667	912.368	717.931	4.56379
15	0.5	913.18	711.929	6.05666
16	0.533333	914.601	705.758	6.33313
17	0.566667	916.444	700.934	5.16337
18	0.6	917.432	696.725	4.32315
19	0.633333	920.462	693.003	4.79987
20	0.666667	925.394	689.506	6.04599
21	0.7	927.69	686.289	3.95287
22	0.733333	928.584	683.921	2.53071
23	0.766667	929.653	679.883	4.1771
24	0.8	930.432	676.811	3.16871
25	0.833333	931.552	674.831	2.2753
26	0.866667	936.383	673.98	4.90554
27	0.9	941.129	671.91	5.17774
28	0.933333	944.655	670.257	3.89378
29	0.966667	944.847	667.798	2.46697
30	1	946.922	664.882	3.57906
31	1.03333	947.118	662.222	2.66679
32	1.06667	946.875	660.424	1.81398
33	1.1	948.554	658.884	2.27809
34	1.13333	948.678	655.968	2.91926
35	1.16667	950.69	652.329	4.15828
36	1.2	954.114	646.742	6.55271
37	1.23333	955.086	643.35	3.52856
38	1.26667	956.352	639.711	3.85243
39	1.3	956.001	635.234	4.49103
40	1.33333	954.308	633.096	2.72704
41	1.36667	951.567	630.03	4.11245
42	1.4	951.686	628.942	1.09471
43	1.43333	953.285	626.115	3.24737
44	1.46667	952.065	622.801	3.53148
45	1.5	950.729	623.6	1.55646
46	1.53333	954.94	624.379	4.2826
47	1.56667	951.839	624.26	3.10304
48	1.6	950.092	619.272	5.28508
49	1.63333	959.736	615.961	10.1969
50	1.66667	961.641	606.77	9.38611
51	1.7	975.814	590.324	21.7106
52	1.73333	991.087	567.465	27.4915
53	1.76667	1021.35	558.045	31.6961
54	1.8	1044.27	557.503	22.9245
55	1.83333	1061.31	557.055	17.0496
56	1.86667	1081.62	558.255	20.3408
57	1.9	1090.36	563.469	10.1797
58	1.93333	1084.47	570.081	8.8542
59	1.96667	1068.49	583.939	21.1498
60	2	1048.69	597.962	24.2673
61	2.03333	1030.09	602.536	19.1495
62	2.06667	1012.87	601.085	17.2808
63	2.1	991.17	600.892	21.7056
64	2.13333	969.937	602.934	21.331
65	2.16667	963.793	606.693	7.20272
66	2.2	972.14	608.119	8.46793
67	2.23333	983.908	610.054	11.9259
68	2.26667	991.8	610.355	7.89845
69	2.3	997.78	605.314	7.82088
70	2.33333	1004.27	596.367	11.0547
71	2.36667	1012.94	586.984	12.7754
72	2.4	1023.04	575.694	15.1434
73	2.43333	1035.22	564.943	16.25
74	2.46667	1043.94	556.998	11.798
75	2.5	1059.15	545.981	18.7801
76	2.53333	1077.89	532.771	22.927
77	2.56667	1090.94	520.249	18.0853
78	2.6	1097.97	513.418	9.80522
79	2.63333	1098.36	512.41	1.07731
80	2.66667	1097.78	514.235	1.91353
81	2.7	1100.15	514.224	2.37705
82	2.73333	1107.21	511.223	7.6686
83	2.76667	1112.44	510.532	5.26918
84	2.8	1110.64	517.012	6.72438
85	2.83333	1101.83	523.88	11.1738
86	2.86667	1097.5	528.122	6.058
87	2.9	1098.03	530.294	2.23642
88	2.93333	1099.8	531.754	2.29117
89	2.96667	1101.99	536.03	4.80443
90	3	1099.64	538.479	3.39457
91	3.03333	1095.31	539.649	4.48443
92	3.06667	1100.69	537.644	5.74079
93	3.1	1116.24	531.97	16.5526
94	3.13333	1132.97	528.42	17.105
95	3.16667	1140.23	531.257	7.79409
96	3.2	1140.56	534.607	3.36628
97	3.23333	1142.34	536.677	2.73408
98	3.26667	1146.65	536.681	4.30928
99	3.3	1141.35	537.095	5.31861
100	3.33333	1129.34	542.47	13.1612
101	3.36667	1117.34	549.024	13.6741
102	3.4	1110.26	551.753	7.58127
103	3.43333	1107.63	551.284	2.6787
104	3.46667	1105.83	551.344	1.79724
105	3.5	1101.8	552.2	4.12237
106	3.53333	1100.32	551.794	1.53572
107	3.56667	1104.17	550.054	4.2307
108	3.6	1107.61	547.639	4.20467
109	3.63333	1106.53	546.323	1.70252
110	3.66667	1094.18	545.397	12.3843
111	3.7	1078.69	543.869	15.5674
112	3.73333	1070.7	541.932	8.22459
113	3.76667	1069.29	539.974	2.41257
114	3.8	1068.33	536.696	3.41435
115	3.83333	1060.58	531.973	9.08013
116	3.86667	1054.52	526.721	8.02081
117	3.9	1049.12	522.56	6.81332
118	3.93333	1049.88	519.784	2.87817
119	3.96667	1053.27	517.369	4.16591
120	4	1049.61	517.289	3.6641
121	4.03333	1041.93	515.213	7.95939
122	4.06667	1029.23	513.202	12.8516
123	4.1	1016.02	511.184	13.367
124	4.13333	1008.14	509.472	8.06037
125	4.16667	1002.03	508.973	6.13233
126	4.2	996.942	506.392	5.70663
127	4.23333	995.706	504.722	2.07796
128	4.26667	994.947	502.015	2.81153
129	4.3	1000.39	499.957	5.817
130	4.33333	1006.76	493.085	9.37454
131	4.36667	1010.99	488.286	6.39372
132	4.4	1011.78	485.752	2.65508
133	4.43333	1021.06	480.552	10.641
134	4.46667	1052.02	475.382	31.3847
135	4.5	1079.66	476.049	27.6489
136	4.53333	1089.65	485.546	13.7799
137	4.56667	1088.07	492.959	7.57809
138	4.6	1089.81	492.254	1.87497
139	4.63333	1104	485.579	15.6832
140	4.66667	1119.29	486.32	15.3101
141	4.7	1117.45	490.753	4.79932
142	4.73333	1104.13	498.342	15.3295
143	4.76667	1094.71	502.756	10.4066
144	4.8	1096.15	502.601	1.44896
145	4.83333	1096.19	501.19	1.41208
146	4.86667	1086.16	499.537	10.169
147	4.9	1075.39	502.724	11.2254
148	4.93333	1065.01	505.655	10.7882
149	4.96667	1052.59	508.178	12.6797
150	5	1042.11	506.999	10.5377
151	5.03333	1035.14	505.374	7.16236
152	5.06667	1029.24	500.992	7.35149
153	5.1	1027.3	495.857	5.48853
154	5.13333	1026.01	494.433	1.91849
155	5.16667	1022.43	494.503	3.57985
156	5.2	1017.61	492.83	5.10462
157	5.23333	1015.2	491.005	3.0213
158	5.26667	1013.73	490.547	1.54224
159	5.3	1008.95	491.637	4.90486
160	5.33333	1003.12	492.354	5.87477
161	5.36667	999.242	491.648	3.93767
162	5.4	1004.24	490.425	5.14302
163	5.43333	1010.97	487.405	7.37512
164	5.46667	1013.8	486.953	2.86882
165	5.5	1012.72	489.595	2.85572
166	5.53333	1011.47	493.054	3.67675
167	5.56667	1011.11	498.055	5.01359
168	5.6	1010.67	508.444	10.3986
169	5.63333	1011.26	518.084	9.65839
170	5.66667	1009.61	522.4	4.62105
171	5.7	1008.25	523.95	2.05937
172	5.73333	1007.39	523.324	1.0666
173	5.76667	1008.3	520.389	3.072
174	5.8	1008.89	518.18	2.28774
175	5.83333	1007.46	519.674	2.06859
176	5.86667	997.452	518.276	10.1067
177	5.9	981.263	515.241	16.4707
178	5.93333	964.344	509.937	17.7313
179	5.96667	950.799	504.103	14.7479
180	6	946.066	501.075	5.61906
181	6.03333	945.234	498.419	2.78258
182	6.06667	945.671	495.6	2.85254
183	6.1	944.291	490.143	5.62944
184	6.13333	944.426	487.551	2.59511
185	6.16667	942.575	487.64	1.85287
186	6.2	935.111	488.714	7.54146
187	6.23333	925.716	491.702	9.85812
188	6.26667	920.57	492.254	5.1755
189	6.3	919.963	490.41	1.94136
190	6.33333	920.873	490.073	0.970066
191	6.36667	918.726	491.436	2.5427
192	6.4	915.505	494.821	4.67251
193	6.43333	918.629	496.968	3.78988
194	6.46667	927.371	496.933	8.74266
195	6.5	932.054	497.114	4.68641
196	6.53333	934.8	496.305	2.86273
197	6.56667	941.179	497.125	6.43096
198	6.6	942.343	497.82	1.35545
199	6.63333	942.018	497.978	0.361005
200	6.66667	941.989	498.927	0.949233
201	6.7	941.915	500.033	1.10926
202	6.73333	942.141	501.254	1.24086
203	6.76667	950.417	502.997	8.45839
204	6.8	955.257	502.504	4.86478
205	6.83333	952.551	498.939	4.47594
206	6.86667	947.164	497.154	5.67515
207	6.9	942.437	497.168	4.72673
208	6.93333	938.85	499.516	4.28743
209	6.96667	938.57	501.903	2.40309
210	7	935.045	506.845	6.07034
211	7.03333	930.153	510.681	6.21696
212	7.06667	926.115	512.67	4.50141
213	7.1	923.52	512.705	2.59504
214	7.13333	922.991	510.661	2.11147
215	7.16667	921.95	508.902	2.04469
216	7.2	920.197	509.467	1.842
217	7.23333	919.062	510.463	1.50941
218	7.26667	916.214	513.246	3.98193
219	7.3	912.917	514.246	3.44521
220	7.33333	912.225	512.761	1.63813
221	7.36667	913.55	511.349	1.93657
222	7.4	914.793	510.63	1.43603
223	7.43333	915.74	512.265	1.88988
224	7.46667	916.767	515.92	3.7963
225	7.5	917.94	517.446	1.92488
226	7.53333	918.224	518.874	1.45517
227	7.56667	920.656	518.441	2.4701
228	7.6	926.954	518.176	6.30373
229	7.63333	930.084	518.822	3.19624
230	7.66667	931.432	519.939	1.75089
231	7.7	934.053	521.055	2.84776
232	7.73333	934.725	520.144	1.13177
233	7.76667	936.029	516.218	4.13745
234	7.8	940.762	506.411	10.8892
235	7.83333	956.008	495.291	18.8708
236	7.86667	976.734	484.92	23.1756
237	7.9	1021.64	486.282	44.9284
238	7.93333	1070.22	489.36	48.6732
239	7.96667	1120.79	493.188	50.7188
240	8	1169.22	497.735	48.6436
241	8.03333	1215.05	502.718	46.1014
242	8.06667	1247.97	508.506	33.4261
243	8.1	1256.77	511.703	9.35516
244	8.13333	1239.97	517.91	17.9034
245	8.16667	1217.64	525.068	23.4519
246	8.2	1196.99	523.834	20.6912
247	8.23333	1178.41	520.329	18.9054
248	8.26667	1156.31	516.132	22.489
249	8.3	1128.19	513.866	28.2188
250	8.33333	1109.55	519.127	19.3626
251	8.36667	1101.63	522.444	8.58831
252	8.4	1095.88	527.886	7.91701
253	8.43333	1089.33	531.626	7.54134
254	8.46667	1084.11	533.919	5.70605
255	8.5	1078.83	535.337	5.46169
256	8.53333	1082.63	536.749	4.05046
257	8.56667	1096.94	536.962	14.3132
258	8.6	1104.68	538.641	7.91965
259	8.63333	1106.69	542.518	4.36755
260	8.66667	1105.25	549.328	6.96
261	8.7	1104.34	549.936	1.09879
262	8.73333	1104.98	547.206	2.80405
263	8.76667	1101.71	545.884	3.52433
264	8.8	1088.83	544.097	13.007
265	8.83333	1071.57	534.518	19.7355
266	8.86667	1062.64	504.092	31.7099
267	8.9	1059.55	487.25	17.1225
268	8.93333	1054.58	481.526	7.58535
269	8.96667	1040.34	479.498	14.3762
270	9	1026.32	478.32	14.0755
271	9.03333	1018.7	476.264	7.89453
272	9.06667	1016.73	475.34	2.16854
273	9.1	1016.52	473.678	1.67555
274	9.13333	1014.94	472.877	1.77385
275	9.16667	1011.27	472.346	3.70605
276	9.2	1007.18	471.867	4.11594
277	9.23333	1004.28	471.478	2.9303
278	9.26667	1002.66	471.394	1.62589
279	9.3	998.3	470.797	4.39608
280	9.33333	993.43	472.047	5.02788
281	9.36667	989.224	475.946	5.73506
282	9.4	983.947	482.919	8.74461
283	9.43333	977.093	491.106	10.6767
284	9.46667	973.924	498.944	8.45517
285	9.5	971.302	506.371	7.87649
286	9.53333	966.611	515.527	10.2869
287	9.56667	962.703	520.985	6.71328
288	9.6	960.232	522.763	3.04403
289	9.63333	959.936	520.79	1.99545
290	9.66667	961.165	517.974	3.07201
291	9.7	961.708	515.052	2.9727
292	9.73333	962.239	511.82	3.27525
293	9.76667	964.824	507.389	5.12968
294	9.8	971.532	502.048	8.57441
295	9.83333	979.558	498.12	8.93545
296	9.86667	985.91	496.88	6.47193
297	9.9	993.597	495.393	7.8293
298	9.93333	1008.05	495.316	14.458
299	9.96667	1021.92	492.625	14.1253
300	10	1029.07	485.889	9.82589
301	10.0333	1037.47	479.234	10.7163
302	10.0667	1043.75	473.664	8.38751
303	10.1	1044.18	472.653	1.10206
304	10.1333	1047.91	473.071	3.75143
305	10.1667	1050.9	473.313	2.994
306	10.2	1047.62	468.182	6.08717
307	10.2333	1041.79	459.273	10.6451
308	10.2667	1039.14	444.884	14.6316
309	10.3	1037.94	429.211	15.7192
310	10.3333	1038.32	409.934	19.281
311	10.3667	1039.6	396.113	13.8804
312	10.4	1038.62	389.762	6.42596
313	10.4333	1039.09	389.311	0.653806
314	10.4667	1039.66	393.189	3.91982
315	10.5	1038.85	400.461	7.31608
316	10.5333	1038.64	404.87	4.41433
317	10.5667	1037.33	409.582	4.89187
318	10.6	1037.84	414.164	4.6105
319	10.6333	1039.8	419.781	5.95176
320	10.6667	1036.07	425.257	6.62673
321	10.7	1035.43	427.134	1.98484
322	10.7333	1035.86	426.997	0.455674
323	10.7667	1035.09	425.306	1.86189
324	10.8	1036.53	422.464	3.18839
325	10.8333	1038.57	420.111	3.11158
326	10.8667	1042.82	418.06	4.71809
327	10.9	1045.26	410.266	8.16861
328	10.9333	1053.91	397.974	15.0289
329	10.9667	1080.12	388.35	27.9217
330	11	1126.55	381.37	46.9493
331	11.0333	1190.15	377.694	63.7092
332	11.0667	1251.16	378.805	61.0188
333	11.1	1306.5	378.522	55.3415
334	11.1333	1345.83	372.058	39.8613
335	11.1667	1349.8	363.229	9.67687
336	11.2	1330.88	371.118	20.4937
337	11.2333	1306.02	392.025	32.4825
338	11.2667	1282.67	415.375	33.022
339	11.3	1257.73	424.994	26.7315
340	11.3333	1223.74	427.629	34.0965
341	11.3667	1200.63	438.905	25.7066
342	11.4	1183.64	448.153	19.3458
343	11.4333	1165.71	452.799	18.5241
344	11.4667	1137.25	451.605	28.486
345	11.5	1110.91	453.577	26.4087
346	11.5333	1090.01	456.261	21.0714
347	11.5667	1076.18	461.339	14.7409
348	11.6	1063.93	467.879	13.8802
349	11.6333	1051.6	475.74	14.6274
350	11.6667	1041.82	483.643	12.5724
351	11.7	1040.74	492.392	8.81544
352	11.7333	1051.86	498.239	12.5685
353	11.7667	1067.88	499.669	16.0818
354	11.8	1083.01	499.255	15.1298
355	11.8333	1092.97	495.556	10.6324
356	11.8667	1101.73	493.68	8.95317
357	11.9	1107.77	495.836	6.41517
358	11.9333	1106.63	501.112	5.3968
359	11.9667	1103.47	506.418	6.17661
360	12	1100.75	512.861	6.99359
361	12.0333	1095.66	519.971	8.74539
362	12.0667	1091.73	523.064	4.99991
363	12.1	1092.55	526.55	3.58152
364	12.1333	1092.94	529.504	2.97949
365	12.1667	1088.97	530.685	4.1426
366	12.2	1086.48	530.567	2.49207
367	12.2333	1080.56	529.573	6.00018
368	12.2667	1070.2	527.555	10.5527
369	12.3	1055.04	523.155	15.7846
370	12.3333	1040.28	521.945	14.8074
371	12.3667	1025.94	521.857	14.3408
372	12.4	1014.78	521.523	11.1728
373	12.4333	1003.66	520.803	11.1366
374	12.4667	995.843	521.134	7.82668
375	12.5	989.305	520.736	6.55003
376	12.5333	986.288	523.411	4.03156
377	12.5667	982.869	524.164	3.50106
378	12.6	977.639	523.118	5.33313
379	12.6333	973.194	520.726	5.04831
380	12.6667	971.103	519.951	2.22994
381	12.7	967.593	521.923	4.02559
382	12.7333	962.279	528.579	8.51776
383	12.7667	956.312	530.748	6.34869
384	12.8	948.253	531.382	8.08396
385	12.8333	944.867	532.645	3.6137
386	12.8667	946.814	535.925	3.81392
387	12.9	949.882	544.063	8.69739
388	12.9333	948.239	552.851	8.93986
389	12.9667	945.727	558.534	6.21371
390	13	945.67	567.015	8.48087
391	13.0333	946.072	578.756	11.7485
392	13.0667	943.469	585.715	7.42948
393	13.1	932.454	586.259	11.028
394	13.1333	917.814	586.273	14.6404
395	13.1667	908.358	587.499	9.53512
396	13.2	899.437	585.8	9.08107
397	13.2333	891.102	583.013	8.78863
398	13.2667	880.537	580.092	10.961
399	13.3	865.813	578.408	14.8205
400	13.3333	851.677	578.379	14.1363
401	13.3667	844.312	580.701	7.72204
402	13.4	841.245	580.222	3.10407
403	13.4333	836.861	578.467	4.72224
404	13.4667	834.237	576.567	3.23989
405	13.5	834.245	574.003	2.56381
406	13.5333	834.101	569.128	4.87684
407	13.5667	834.025	562.826	6.30262
408	13.6	841.709	559.813	8.25331
409	13.6333	847.407	552.053	9.62789
410	13.6667	849.56	542.915	9.38777
411	13.7	851.361	535.374	7.753
412	13.7333	849.26	531.343	4.54608
413	13.7667	849.417	529.635	1.71523
414	13.8	857.164	527.004	8.18157
415	13.8333	865.095	527.163	7.93273
416	13.8667	866.324	528.875	2.10679
417	13.9	862.528	533.318	5.84344
418	13.9333	854.988	540.61	10.4896
419	13.9667	849.014	545.528	7.73771
420	14	847.096	546.37	2.09474
421	14.0333	847.324	540.555	5.81995
422	14.0667	848.916	531.609	9.08646
423	14.1	850.696	522.88	8.90882
424	14.1333	851.156	516.552	6.34424
425	14.1667	850.235	516.109	1.02143
426	14.2	847.467	517.152	2.95812
427	14.2333	845.547	518.259	2.21628
428	14.2667	844.516	518.553	1.07207
429	14.3	844.218	517.763	0.844734
430	14.3333	840.208	518.62	4.10015
431	14.3667	835.555	519.992	4.85111
432	14.4	833.911	520.177	1.6547
433	14.4333	830.857	518.294	3.58835
434	14.4667	829.088	515.059	3.68645
435	14.5	828.301	509.998	5.12133
436	14.5333	825.188	505.314	5.62458
437	14.5667	821.884	501.066	5.38086
438	14.6	820.527	499.266	2.25534
439	14.6333	819.652	500.278	1.33752
440	14.6667	819.23	501.697	1.48091
441	14.7	818.888	502.088	0.519434
442	14.7333	822.847	503.655	4.25776
443	14.7667	825.969	505.351	3.55283
444	14.8	826.918	508.702	3.48216
445	14.8333	826.16	510.648	2.08856
446	14.8667	826.885	511.167	0.891828
447	14.9	831.717	514.118	5.66232
448	14.9333	836.403	517.952	6.05442
449	14.9667	841.147	523.302	7.1497
450	15	842.341	528.202	5.04398
451	15.0333	849.244	533.767	8.86633
452	15.0667	856.418	537.689	8.1761
453	15.1	861.178	539.538	5.10685
454	15.1333	863.974	540.366	2.9155
455	15.1667	864.83	543.257	3.01488
456	15.2	863.377	543.565	1.48604
457	15.2333	863.007	544.625	1.12201
458	15.2667	865.519	548.903	4.96152
459	15.3	867.026	552.76	4.14082
460	15.3333	867.956	558.113	5.43248
461	15.3667	866.908	563.288	5.27987
462	15.4	866.439	564.644	1.43558
463	15.4333	867.56	565.155	1.23226
464	15.4667	867.258	564.742	0.511077
465	15.5	866.792	564.265	0.666968
466	15.5333	861.152	565.962	5.88983
467	15.5667	854.557	569.263	7.37474
468	15.6	850.477	572.149	4.99809
469	15.6333	846.978	570.252	3.98045
470	15.6667	846.273	568.187	2.18159
471	15.7	848.627	566.77	2.74725
472	15.7333	851.432	565.6	3.03964
473	15.7667	854.096	564.377	2.93159
474	15.8	858.794	560.329	6.20165
475	15.8333	869.82	547.876	16.6324
476	15.8667	885.98	526.566	26.7442
477	15.9	911.904	494.217	41.4553
478	15.9333	955.531	462.821	53.7497
479	15.9667	1010.95	450.369	56.7975
480	16	1062.58	436.771	53.3895
481	16.0333	1105.58	426.67	44.1727
482	16.0667	1133.99	415.567	30.506
483	16.1	1154.63	415.437	20.6393
484	16.1333	1170.14	417.643	15.6618
485	16.1667	1185.31	418.566	15.2059
486	16.2	1198.74	418.215	13.431
487	16.2333	1206.21	419.66	7.60365
488	16.2667	1212.7	422.43	7.05793
489	16.3	1217.95	423.686	5.39978
490	16.3333	1225.2	427.361	8.13171
491	16.3667	1238.61	430.837	13.8475
492	16.4	1259.15	435.496	21.0623
493	16.4333	1280.39	440.367	21.7971
494	16.4667	1297.87	440.756	17.4803
495	16.5	1314.64	439.844	16.7927
496	16.5333	1327.4	436.409	13.2133
497	16.5667	1328.7	432.983	3.66601
498	16.6	1320.92	430.921	8.04574
499	16.6333	1315.89	430.306	5.06979
500	16.6667	1311.11	427.618	5.4881
501	16.7	1306.51	421.409	7.72328
502	16.7333	1303.03	413.037	9.06903
503	16.7667	1294.77	401.634	14.0806
504	16.8	1281.23	385.928	20.7321
505	16.8333	1266.52	369.87	21.7772
506	16.8667	1254.54	350.488	22.7849
507	16.9	1236.95	324.786	31.1488
508	16.9333	1220.45	294.197	34.7556
509	16.9667	1211.57	269.663	26.0916
510	17	1203.38	253.241	18.3511
511	17.0333	1197.45	239.368	15.0878
512	17.0667	1192.31	231.373	9.50307
513	17.1	1186.53	224.397	9.06143
514	17.1333	1184.65	222.37	2.76058
515	17.1667	1181.9	220.167	3.52684
516	17.2	1181.77	220.211	0.136637
517	17.2333	1186.97	222.581	5.72086
518	17.2667	1193.34	226.121	7.28309
519	17.3	1198.18	233.771	9.05167
520	17.3333	1201.25	240.516	7.41261
521	17.3667	1203.61	242.054	2.8121
522	17.4	1205.45	240.988	2.12929
523	17.4333	1207.6	240.163	2.29979
524	17.4667	1209.9	239.276	2.47022
525	17.5	1211.64	238.659	1.84603
526	17.5333	1212.92	237.825	1.52263
527	17.5667	1213.8	235.755	2.2514
528	17.6	1213.77	231.793	3.96221
529	17.6333	1215.22	230.559	1.90313
530	17.6667	1216.14	231.797	1.54516
531	17.7	1215.19	234.324	2.70096
532	17.7333	1213.64	237.191	3.26142
533	17.7667	1210.64	240.772	4.66737
534	17.8	1208.37	242.902	3.11833
535	17.8333	1207.66	243.089	0.732549
536	17.8667	1208.21	242.58	0.752803
537	17.9	1209.56	242.432	1.35395
538	17.9333	1209.1	242.262	0.482944
539	17.9667	1205.74	242.59	3.38347
540	18	1203.18	246.656	4.80305
541	18.0333	1201.97	251.806	5.29083
542	18.0667	1200.7	253.967	2.50432
543	18.1	1197.93	254.38	2.80174
544	18.1333	1193.44	255.214	4.56352
545	18.1667	1188.06	256.912	5.64332
546	18.2	1182.97	257.623	5.14136
547	18.2333	1181.28	257.354	1.71184
548	18.2667	1183.01	254.286	3.52483
549	18.3	1181.31	253.409	1.91392
550	18.3333	1178.14	255.758	3.95013
551	18.3667	1175.17	262.504	7.37109
552	18.4	1172.1	269.953	8.05639
553	18.4333	1154.39	270.557	17.7187
554	18.4667	1133.14	274.023	21.5324
555	18.5	1118.52	286.599	19.2866
556	18.5333	1108.28	291.888	11.5244
557	18.5667	1104.95	290.309	3.67838
558	18.6	1105.58	293.04	2.80217
559	18.6333	1110.01	296.159	5.41234
560	18.6667	1118.14	300.047	9.01533
561	18.7	1125.65	310.351	12.753
562	18.7333	1126.05	331.444	21.0973
563	18.7667	1116.24	350.234	21.1954
564	18.8	1104.48	366.957	20.4467
565	18.8333	1092.1	377.607	16.3283
566	18.8667	1086.91	384.776	8.8547
567	18.9	1083.65	392.808	8.66758
568	18.9333	1073.85	398.528	11.349
569	18.9667	1064.43	399.827	9.50202
570	19	1057.79	403.415	7.55225
571	19.0333	1054.82	408.364	5.77273
572	19.0667	1049.29	412.876	7.13555
573	19.1	1038.47	417.986	11.9685
574	19.1333	1026.59	419.649	11.9864
575	19.1667	1025.04	419.014	1.67896
576	19.2	1030.72	416.897	6.05925
577	19.2333	1039.85	412.167	10.285
578	19.2667	1048.43	408.58	9.2955
579	19.3	1054.26	407.261	5.98251
580	19.3333	1061.75	407.532	7.48901
581	19.3667	1070.09	408.846	8.4462
582	19.4	1074.32	413.875	6.57572
583	19.4333	1070.51	420.177	7.36899
584	19.4667	1064.46	427.381	9.40756
585	19.5	1064.13	434.337	6.96298
586	19.5333	1062.45	441.545	7.40135
587	19.5667	1061.8	448.126	6.6135
588	19.6	1060.45	453.533	5.57133
589	19.6333	1061.31	457.722	4.27594
590	19.6667	1065.82	458.696	4.61844
591	19.7	1071.2	464.048	7.59119
592	19.7333	1074.7	468.831	5.92315
593	19.7667	1090.03	474.723	16.4278
594	19.8	1114.22	477.796	24.3832
595	19.8333	1134.17	478.277	19.9566
596	19.8667	1142.04	481.355	8.44476
597	19.9	1129.5	486.326	13.4891
598	19.9333	1113.5	499.538	20.7452
599	19.9667	1097	515.867	23.2114
600	20	1083.25	522.326	15.1916
601	20.0333	1070.15	526.853	13.8686
602	20.0667	1062.02	534.332	11.0424
603	20.1	1059.06	546.14	12.1744
604	20.1333	1057.89	552.668	6.63077
605	20.1667	1055.36	553.663	2.7201
606	20.2	1050.71	552.112	4.89841
607	20.2333	1045.71	550.685	5.20092
608	20.2667	1041.31	547.376	5.50905
609	20.3	1037.68	538.914	9.20829
610	20.3333	1035.83	532.915	6.27763
611	20.3667	1035.27	531.361	1.65056
612	20.4	1032.07	534.145	4.24663
613	20.4333	1029.26	540.435	6.88741
614	20.4667	1028.43	547.189	6.80535
615	20.5	1024.22	554.787	8.68339
616	20.5333	1020.16	561.247	7.62889
617	20.5667	1017.31	564.259	4.14796
618	20.6	1017.73	564.711	0.61833
619	20.6333	1023.94	561.944	6.79757
620	20.6667	1035.67	559.547	11.9691
621	20.7	1049.21	557.388	13.7086
622	20.7333	1067.2	556.853	17.9991
623	20.7667	1086.58	558.129	19.4256
624	20.8	1096	560.155	9.63274
625	20.8333	1093.55	565.361	5.75368
626	20.8667	1081.32	574.099	15.0281
627	20.9	1064.68	577.973	17.0895
628	20.9333	1049.81	577.258	14.8826
629	20.9667	1042.22	572.837	8.78198
630	21	1040.69	568.242	4.84625
631	21.0333	1040.67	565.3	2.94113
632	21.0667	1040.43	564.971	0.407186
633	21.1	1036.54	565.148	3.89513
634	21.1333	1027.7	565.532	8.85078
635	21.1667	1021.29	566.104	6.43183
636	21.2	1017.95	566.299	3.35067
637	21.2333	1015.06	567.125	3.00543
638	21.2667	1011.89	568.481	3.44694
639	21.3	1007.02	567.909	4.90419
640	21.3333	998.009	564.779	9.5377
641	21.3667	989.757	561.576	8.85198
642	21.4	978.869	556.384	12.0626
643	21.4333	971.506	551.638	8.7593
644	21.4667	967.307	548.534	5.22245
645	21.5	964.418	548.338	2.89513
646	21.5333	958.889	549.382	5.62679
647	21.5667	949.167	548.875	9.73499
648	21.6	941.453	547.697	7.80351
649	21.6333	936.193	546.924	5.31659
650	21.6667	929.72	546.537	6.48457
651	21.7	923.997	545.205	5.87609
652	21.7333	917.162	544.182	6.91108
653	21.7667	910.56	543.646	6.62333
654	21.8	904.678	541.988	6.11162
655	21.8333	900.522	540.715	4.34697
656	21.8667	899.419	539.848	1.40271
657	21.9	901.422	541.123	2.37412
658	21.9333	900.569	542.107	1.30219
659	21.9667	898.473	540.907	2.41482
660	22	900.228	540.348	1.84222
661	22.0333	908.278	539.383	8.10711
662	22.0667	920.46	536.309	12.5646
663	22.1	926.262	535.133	5.91973
664	22.1333	928.481	534.149	2.42725
665	22.1667	938.51	536.241	10.2446
666	22.2	953.385	542.849	16.2769
667	22.2333	955.627	551.187	8.63367
668	22.2667	958.719	560.062	9.39817
669	22.3	962.795	566.443	7.57199
670	22.3333	973.552	566.768	10.7619
671	22.3667	982.585	565.157	9.17619
672	22.4	986.457	563.861	4.08249
673	22.4333	990.19	562.918	3.85077
674	22.4667	993.106	563.286	2.93843
675	22.5	994.315	565.054	2.14219
676	22.5333	997.258	565.133	2.94414
677	22.5667	1003.85	565.746	6.61645
678	22.6	1009.91	565.618	6.06564
679	22.6333	1016.27	565.477	6.36613
680	22.6667	1017.55	565.101	1.33388
681	22.7	1019.55	565.984	2.1824
682	22.7333	1020.38	566.551	1.00245
683	22.7667	1020.95	568.134	1.68453
684	22.8	1023.11	569.863	2.76682
685	22.8333	1023.2	573.216	3.35428
686	22.8667	1023.52	574.911	1.72584
687	22.9	1025.91	571.794	3.92945
688	22.9333	1027.76	569.066	3.29703
689	22.9667	1031.66	566.211	4.83357
690	23	1034.23	563.96	3.41632
691	23.0333	1036.4	562.91	2.40501
692	23.0667	1037.09	561.53	1.54199
693	23.1	1036.2	561.799	0.9222
694	23.1333	1033.69	561.71	2.51395
695	23.1667	1028.64	561.955	5.06159
696	23.2	1026.34	561.689	2.3157
697	23.2333	1024.74	560.227	2.16229
698	23.2667	1023.29	558.882	1.97768
699	23.3	1022.04	556.596	2.60572
700	23.3333	1020.93	555.897	1.31315
701	23.3667	1016.26	555.268	4.71517
702	23.4	1013.83	555.314	2.42489
703	23.4333	1011.06	556.624	3.06647
704	23.4667	1008.07	557.446	3.10214
705	23.5	1006.78	558.57	1.70776
706	23.5333	1006	561.385	2.9207
707	23.5667	1007.95	562.891	2.46344
708	23.6	1008.33	562.973	0.388016
709	23.6333	1004.51	564.871	4.26639
710	23.6667	1004.88	565.773	0.975071
711	23.7	1006.66	564.795	2.02863
712	23.7333	1007.35	560.802	4.05178
713	23.7667	1008.32	557.321	3.61488
714	23.8	1009.24	554.016	3.43174
715	23.8333	1006.82	554.677	2.51453
716	23.8667	1006.71	555.51	0.839256
717	23.9	1005.93	557.383	2.02906
718	23.9333	1005.8	553.305	4.08042
719	23.9667	1004.33	551.576	2.26782
720	24	1003.78	551.219	0.655626
721	24.0333	1004.29	551.963	0.9036
722	24.0667	1005.48	551.671	1.21892
723	24.1	1005.6	548.863	2.8111
724	24.1333	1005.55	544.784	4.07937
725	24.1667	1007.13	539.227	5.77642
726	24.2	1009.15	533.247	6.31363
727	24.2333	1016.07	530.6	7.40275
728	24.2667	1025.82	529.489	9.81322
729	24.3	1047.61	529.02	21.8008
730	24.3333	1078.37	533.094	31.0285
731	24.3667	1114.74	535.683	36.4595
732	24.4	1164.03	533.094	49.3607
733	24.4333	1203.13	526.829	39.5996
734	24.4667	1241.46	518.125	39.299
735	24.5	1270.53	513.849	29.3861
736	24.5333	1279.75	507.74	11.0624
737	24.5667	1267.12	501.68	14.0084
738	24.6	1239.6	513.72	30.0383
739	24.6333	1215.39	525.775	27.0438
740	24.6667	1196.02	533.541	20.874
741	24.7	1175.56	539.841	21.4089
742	24.7333	1153.41	541.498	22.2097
743	24.7667	1134.23	552.21	21.9715
744	24.8	1117.2	555.683	17.3763
745	24.8333	1103.16	557.32	14.1368
746	24.8667	1092.5	554.288	11.084
747	24.9	1085.06	552.045	7.76924
748	24.9333	1086.89	550.769	2.23389
749	24.9667	1098.3	548.675	11.601
750	25	1109.88	545.082	12.1166
751	25.0333	1115.57	543.291	5.97009
752	25.0667	1112.3	546.139	4.3393
753	25.1	1104.87	553.745	10.6303
754	25.1333	1100.19	560.748	8.42201
755	25.1667	1099.02	566.478	5.84928
756	25.2	1100.45	571.533	5.25307
757	25.2333	1100.29	579.964	8.43249
758	25.2667	1097.18	587.84	8.46539
759	25.3	1092.43	594.802	8.4312
760	25.3333	1085.71	600	8.48847
761	25.3667	1078.8	605.765	9.00262
762	25.4	1073.2	611.082	7.72064
763	25.4333	1070.27	616.798	6.42488
764	25.4667	1071.36	623.506	6.79677
765	25.5	1070.09	628.231	4.89462
766	25.5333	1061.67	631.427	9.00601
767	25.5667	1053.91	634.438	8.31867
768	25.6	1047.37	634.599	6.54402
769	25.6333	1042.91	630.808	5.84896
770	25.6667	1043.67	621.336	9.50222
771	25.7	1053.22	603.376	20.3382
772	25.7333	1072.92	584.242	27.4629
773	25.7667	1102.06	567.287	33.7134
774	25.8	1134.69	556.942	34.2332
775	25.8333	1162.45	553.572	27.9609
776	25.8667	1178.88	557.604	16.9173
777	25.9	1181.45	566.916	9.66201
778	25.9333	1176.62	579.158	13.1592
779	25.9667	1169.85	591.407	13.9963
780	26	1158.31	600.036	14.4161
781	26.0333	1148.35	605.131	11.1799
782	26.0667	1139.82	609.715	9.68334
783	26.1	1138.44	614.406	4.89106
784	26.1333	1133.49	617.498	5.83913
785	26.1667	1117.8	618.992	15.7526
786	26.2	1091.12	621.301	26.7861
787	26.2333	1064.33	621.576	26.7868
788	26.2667	1045.42	619.343	19.0455
789	26.3	1034.87	615.413	11.2565
790	26.3333	1030.36	612.342	5.45638
791	26.3667	1028.16	610.155	3.09908
792	26.4	1025.29	611.231	3.0728
793	26.4333	1017.03	613.721	8.62682
794	26.4667	1007.68	614.23	9.35916
795	26.5	996.915	612.413	10.9189
796	26.5333	987.032	609.189	10.3956
797	26.5667	975.1	604.563	12.7975
798	26.6	959.6	600.013	16.1533
799	26.6333	944.248	595.081	16.1248
800	26.6667	936.561	588.992	9.80696
801	26.7	939.186	578.786	10.5378
802	26.7333	944.614	566.382	13.5398
803	26.7667	947.516	558.963	7.96692
804	26.8	947.354	557.829	1.14494
805	26.8333	944.657	559.555	3.20161
806	26.8667	945.713	561.989	2.65397
807	26.9	943.73	563.906	2.7578
808	26.9333	936.851	562.645	6.99401
809	26.9667	930.43	555.173	9.85123
810	27	929.801	547.207	7.99091
811	27.0333	930.969	541.086	6.23188
812	27.0667	926.686	541.384	4.29348
813	27.1	922.157	544.8	5.67345
814	27.1333	920.295	547.637	3.39268
815	27.1667	918.635	547.92	1.68425
816	27.2	918.196	545.943	2.02471
817	27.2333	918.448	542.127	3.8245
818	27.2667	918.297	536.888	5.24125
819	27.3	918.748	534.863	2.07428
820	27.3333	918.215	535.371	0.7359
821	27.3667	917.053	536.963	1.97117
822	27.4	914.455	537.394	2.63357
823	27.4333	910.984	539.032	3.8386
824	27.4667	909.518	540.84	2.32726
825	27.5	908.766	542.42	1.74937
826	27.5333	907.553	543.775	1.81903
827	27.5667	907.95	544.002	0.45718
828	27.6	908.314	544.745	0.827693
829	27.6333	906.906	546.374	2.1532
830	27.6667	907.36	545.941	0.626781
831	27.7	908.21	544.459	1.70889
832	27.7333	908.335	541.866	2.59611
833	27.7667	909.894	537.994	4.17405
834	27.8	912.508	534.081	4.70587
835	27.8333	915.41	530.249	4.80643
836	27.8667	923.557	521.484	11.9669
837	27.9	940.566	508.245	21.5534
838	27.9333	972.221	495.989	33.9449
839	27.9667	1017.7	487.344	46.289
840	28	1072.57	491.287	55.0152
841	28.0333	1133.36	488.528	60.8497
842	28.0667	1175.62	481.204	42.8896
843	28.1	1191.02	475.638	16.3783
844	28.1333	1179.94	485.242	14.6624
845	28.1667	1159.84	496.37	22.9767
846	28.2	1142.28	493.174	17.8448
847	28.2333	1128.44	488.143	14.7277
848	28.2667	1122.39	494.023	8.43933
849	28.3	1120.11	501.023	7.36172
850	28.3333	1115.5	507.826	8.21683
851	28.3667	1107.05	519.898	14.7363
852	28.4	1101.65	530.249	11.6755
853	28.4333	1094.59	540.629	12.5496
854	28.4667	1088.77	549.301	10.4458
855	28.5	1089.51	560.038	10.7625
856	28.5333	1096.62	573.379	15.1171
857	28.5667	1105.09	583.474	13.1787
858	28.6	1112.45	589.654	9.61566
859	28.6333	1114.32	589.418	1.88304
860	28.6667	1110.89	583.888	6.51017
861	28.7	1103.88	578.856	8.62493
862	28.7333	1094.99	577.885	8.94626
863	28.7667	1087.45	581.288	8.26825
864	28.8	1080.34	587.087	9.18064
865	28.8333	1064.68	595.591	17.8152
866	28.8667	1047.17	596.669	17.5441
867	28.9	1030.3	595.084	16.9442
868	28.9333	1016.54	592.775	13.9503
869	28.9667	1005.44	585.249	13.41
870	29	994.355	579.782	12.3634
871	29.0333	979.358	575.367	15.633
872	29.0667	966.45	567.964	14.8807
873	29.1	958.759	564.245	8.54305
874	29.1333	951.088	560.477	8.54596
875	29.1667	938.961	556.612	12.7283
876	29.2	923.295	552.407	16.2198
877	29.2333	906.199	548.18	17.6114
878	29.2667	891.482	542.147	15.9053
879	29.3	880.286	538.396	11.8081
880	29.3333	870.985	534.289	10.1672
881	29.3667	862.991	532.403	8.21359
882	29.4	853.505	528.221	10.367
883	29.4333	839.784	523.189	14.614
884	29.4667	835.2	518.075	6.86801
885	29.5	843.561	510.978	10.9674
886	29.5333	852.68	502.24	12.63
887	29.5667	855.635	499.765	3.85425
888	29.6	859.095	507.718	8.67339
889	29.6333	856.307	516.029	8.76616
890	29.6667	852.569	519.957	5.42193
891	29.7	849.128	518.014	3.95201
892	29.7333	844.891	511.042	8.1579
893	29.7667	843.69	503.01	8.12082
894	29.8	843.391	501.131	1.90286
895	29.8333	839.316	504.526	5.30378
896	29.8667	835.461	508.026	5.20741
897	29.9	830.703	512.39	6.4557
898	29.9333	828.994	514.608	2.80041
899	29.9667	828.237	515.264	1.00163
900	30	823.74	515.586	4.5083
901	30.0333	820.539	517.06	3.5246
902	30.0667	817.096	518.939	3.92145
903	30.1	815.258	520.391	2.34282
904	30.1333	814.222	520.43	1.03641
905	30.1667	813.819	521.617	1.25358
906	30.2	814.771	524.573	3.10566
907	30.2333	815.426	529.155	4.62822
908	30.2667	813.59	534.436	5.59136
909	30.3	809.446	537.598	5.21213
910	30.3333	807.049	540.26	3.58224
911	30.3667	805.795	540.294	1.25523
912	30.4	804.159	542.931	3.10357
913	30.4333	801.507	548.514	6.1808
914	30.4667	802.357	557.207	8.73454
915	30.5	805.529	564.795	8.22352
916	30.5333	818.201	568.431	13.1834
917	30.5667	850.96	575.407	33.4938
918	30.6	897.364	592.922	49.5999
919	30.6333	957.293	617.485	64.7667
920	30.6667	1009.44	629.52	53.5197
921	30.7	1038.21	636.241	29.5437
922	30.7333	1044.11	629.374	9.05216
923	30.7667	1030.21	620.552	16.46
924	30.8	1009.43	625.991	21.4779
925	30.8333	981.408	635.743	29.6743
926	30.8667	944.364	629.41	37.5816
927	30.9	909.849	615.998	37.0292
928	30.9333	882.951	593.467	35.0879
929	30.9667	857.455	583.934	27.2192
930	31	836.609	574.21	23.0029
931	31.0333	818.651	566.025	19.7353
932	31.0667	805.673	567.772	13.0951
933	31.1	794.218	577.565	15.0713
934	31.1333	782.63	585.721	14.1696
935	31.1667	777.125	592.027	8.37141
936	31.2	769.121	599.106	10.6846
937	31.2333	762.468	600.899	6.89071
938	31.2667	756.829	596.272	7.29495
939	31.3	761.169	584.84	12.2276
940	31.3333	767.736	569.667	16.5337
941	31.3667	772.087	565.143	6.27708
942	31.4	771.629	567.348	2.25234
943	31.4333	763.568	562.761	9.27494
944	31.4667	751.163	566.754	13.0316
945	31.5	740.492	578.219	15.6624
946	31.5333	733.222	588.715	12.7674
947	31.5667	728.649	602.892	14.8962
948	31.6	722.247	620.132	18.3902
949	31.6333	712.687	639.321	21.4396
950	31.6667	703.537	646.547	11.6593
951	31.7	691.23	644.08	12.5514
952	31.7333	685.347	636.059	9.94748
953	31.7667	683.246	630.404	6.03268
954	31.8	678.321	632.434	5.32612
955	31.8333	671.807	629.259	7.24723
956	31.8667	664.523	621.23	10.8404
957	31.9	658.766	601.872	20.196
958	31.9333	654.358	585.806	16.6597
959	31.9667	646.605	579.8	9.8076
960	32	640.116	579.859	6.48868
961	32.0333	639.736	573.72	6.15054
962	32.0667	637.271	560.539	13.4092
963	32.1	630.629	544.096	17.7346
964	32.1333	620.328	537.36	12.3074
965	32.1667	609.649	525.048	16.2988
966	32.2	598.599	508.111	20.2227
967	32.2333	589.699	498.935	12.7835
968	32.2667	578.666	473.197	28.0027
969	32.3	563.77	449.102	28.3277
970	32.3333	550.4	439.899	16.231
971	32.3667	542.161	437.932	8.47082
972	32.4	540.065	439.551	2.64846
973	32.4333	541.23	445.333	5.898
974	32.4667	546.156	449.107	6.20537
975	32.5	556.128	446.009	10.442
976	32.5333	564.103	444.773	8.07074
977	32.5667	579.215	451.237	16.4363
978	32.6	589.797	467.562	19.4545
979	32.6333	604.072	486.432	23.6611
980	32.6667	620.384	502.855	23.147
981	32.7	627.921	516.86	15.9044
982	32.7333	630.468	522.477	6.1679
983	32.7667	629.843	522.411	0.62843
984	32.8	637.813	521.998	7.98059
985	32.8333	653.33	523.729	15.6127
986	32.8667	669.933	533.081	19.056
987	32.9	690.503	543.725	23.1605
988	32.9333	704.512	552.791	16.6872
989	32.9667	710.783	559.409	9.1168
990	33	712.209	564.693	5.47329
991	33.0333	715.983	571.267	7.58088
992	33.0667	718.432	581.484	10.5057
993	33.1	722.999	588.615	8.46837
994	33.1333	723.223	592.897	4.28787
995	33.1667	728.021	593.467	4.83198
996	33.2	737.534	592.321	9.58171
997	33.2333	743.051	589.157	6.36011
998	33.2667	748.219	587.081	5.56901
999	33.3	753.959	584.905	6.13899
1000	33.3333	762.809	588.462	9.53813
1001	33.3667	768.888	593.107	7.65117
1002	33.4	768.368	596.659	3.5897
1003	33.4333	764.832	603.204	7.43873
1004	33.4667	762.754	611.613	8.662
1005	33.5	758.936	618.364	7.75581
1006	33.5333	757.674	623.526	5.31403
1007	33.5667	761.218	625.552	4.08299
1008	33.6	763.078	627.943	3.02873
1009	33.6333	764.291	625.838	2.42968
1010	33.6667	765.321	623.766	2.31374
1011	33.7	772.797	622.718	7.54913
1012	33.7333	788.173	619.9	15.6318
1013	33.7667	810.695	615.331	22.9807
1014	33.8	845.02	611.954	34.4902
1015	33.8333	905.948	603.232	61.5499
1016	33.8667	973.962	592.112	68.917
1017	33.9	1027.21	583.85	53.8862
1018	33.9333	1061.17	558.976	42.095
1019	33.9667	1069.7	526.287	33.784
1020	34	1055.3	513.182	19.4751
1021	34.0333	1040.91	524.016	18.0111
1022	34.0667	1021.85	549.671	31.9595
1023	34.1	999.527	567.032	28.2781
1024	34.1333	969.281	567.579	30.2514
1025	34.1667	938.978	572.878	30.7632
1026	34.2	924.233	583.425	18.1281
1027	34.2333	922.376	587.65	4.61532
1028	34.2667	925.005	587.641	2.62923
1029	34.3	935.392	586.385	10.4625
1030	34.3333	949.453	578.825	15.9647
1031	34.3667	959.377	572.617	11.7061
1032	34.4	967.975	561.849	13.7795
1033	34.4333	979.229	553.576	13.9681
1034	34.4667	993.863	553.968	14.6392
1035	34.5	1005.8	553.927	11.932
1036	34.5333	1019.15	554.81	13.3816
1037	34.5667	1026.59	563.239	11.2462
1038	34.6	1027.95	576.605	13.4344
1039	34.6333	1033.5	593.34	17.6312
1040	34.6667	1029.14	600.673	8.52799
1041	34.7	1017.55	599.643	11.636
1042	34.7333	1016.26	601.028	1.89165
1043	34.7667	1018.76	597.975	3.94524
1044	34.8	1015.82	589.265	9.19255
1045	34.8333	1012.44	585.455	5.09782
1046	34.8667	1007.4	581.903	6.16337
1047	34.9	1000.11	583.149	7.39299
1048	34.9333	993.79	589.261	8.79367
1049	34.9667	982.526	597.403	13.8991
1050	35	975.651	602.167	8.36445
1051	35.0333	971.599	601.872	4.06222
1052	35.0667	963.579	601.892	8.02049
1053	35.1	960.208	605.7	5.08528
1054	35.1333	962.025	610.499	5.13127
1055	35.1667	963.231	608.398	2.42266
1056	35.2	956.999	592.001	17.5413
1057	35.2333	949.527	569.823	23.4023
1058	35.2667	948.156	551.819	18.056
1059	35.3	944.516	546.566	6.39068
1060	35.3333	942.896	550.385	4.14777
1061	35.3667	949.774	561.159	12.7821
1062	35.4	969.632	577.084	25.4549
1063	35.4333	997.517	589.564	30.5505
1064	35.4667	1027.59	598.279	31.3125
1065	35.5	1051.81	605.346	25.2325
1066	35.5333	1064.36	607.38	12.7103
1067	35.5667	1060.93	607.523	3.43889
1068	35.6	1048.12	610	13.0425
1069	35.6333	1033.68	608.758	14.4915
1070	35.6667	1012.28	601.711	22.5305
1071	35.7	992.225	594.938	21.1696
1072	35.7333	976.717	590.847	16.0387
1073	35.7667	965.972	586.631	11.5423
1074	35.8	960.336	580.181	8.56571
1075	35.8333	950.776	572.012	12.5751
1076	35.8667	939.825	561.707	15.0372
1077	35.9	930.4	544.807	19.3502
1078	35.9333	921.464	530.447	16.9132
1079	35.9667	915.763	513.593	17.7917
1080	36	912.934	498.949	14.9157
1081	36.0333	905.09	490.423	11.5859
1082	36.0667	898.527	482.53	10.2646
1083	36.1	891.301	477.915	8.57373
1084	36.1333	883.771	471.053	10.1872
1085	36.1667	875.376	461.673	12.5882
1086	36.2	867.154	458.814	8.70528
1087	36.2333	858.456	456.837	8.91981
1088	36.2667	849.093	453.912	9.80973
1089	36.3	836.488	451.115	12.9109
1090	36.3333	825.543	446.928	11.7193
1091	36.3667	818.745	444.014	7.39559
1092	36.4	816.922	442.806	2.18643
1093	36.4333	819.008	445.288	3.24191
1094	36.4667	819.712	448.21	3.0054
1095	36.5	819.917	450.618	2.41609
1096	36.5333	819.449	450.224	0.611432
1097	36.5667	816.008	451.665	3.73062
1098	36.6	812.633	453.199	3.70732
1099	36.6333	811.938	457.574	4.4299
1100	36.6667	808.899	464.151	7.24533
1101	36.7	805.997	469.017	5.6655
1102	36.7333	805.135	472.865	3.94365
1103	36.7667	805.615	475.113	2.29865
1104	36.8	807.371	473.589	2.32523
1105	36.8333	807.51	472.114	1.48145
1106	36.8667	802.986	472.304	4.52791
1107	36.9	794.986	471.428	8.04852
1108	36.9333	785.058	466.793	10.9559
1109	36.9667	782.574	470.091	4.12894
1110	37	781.408	477.134	7.13881
1111	37.0333	778.362	482.402	6.08518
1112	37.0667	780.704	490.536	8.46441
1113	37.1	784.857	495.901	6.7852
1114	37.1333	786.667	498.285	2.99299
1115	37.1667	786.928	499.026	0.785821
1116	37.2	789.631	496.879	3.45164
1117	37.2333	790.537	493.524	3.47484
1118	37.2667	792.348	487.206	6.57277
1119	37.3	792.412	479.573	7.63304
1120	37.3333	796.171	472.745	7.79432
1121	37.3667	800.161	468.033	6.17481
1122	37.4	797.478	456.95	11.4033
1123	37.4333	793.949	454.903	4.07931
1124	37.4667	787.893	456.934	6.38785
1125	37.5	783.339	464.144	8.52725
1126	37.5333	781.161	474.514	10.5967
1127	37.5667	780.416	480.81	6.33992
1128	37.6	782.122	478.3	3.03531
1129	37.6333	785.328	472.651	6.49586
1130	37.6667	790.074	468.797	6.11271
1131	37.7	791.076	468.052	1.24913
1132	37.7333	791.66	467.954	0.59244
1133	37.7667	799.625	477.067	12.103
1134	37.8	804.932	497.459	21.0714
1135	37.8333	810.407	513.569	17.0143
1136	37.8667	815.881	529.678	17.0143
1137	37.9	821.356	545.788	17.0143
1152	38.4	805.636	487.367	60.4984
1153	38.4333	809.118	486.785	3.53029
1154	38.4667	809.11	483.86	2.92534
1155	38.5	812.886	477.541	7.36162
1156	38.5333	812.6	470.94	6.6071
1157	38.5667	811.329	467.946	3.25163
1158	38.6	808.7	467.8	2.63308
1159	38.6333	806.021	466.785	2.86547
1160	38.6667	804.747	466.343	1.34791
1161	38.7	805.629	466.353	0.881963
1162	38.7333	804.757	462.445	4.00382
1163	38.7667	802.54	457.946	5.01551
1164	38.8	802.763	457.06	0.913862
1165	38.8333	803.597	456.984	0.837106
1166	38.8667	804.628	455.131	2.12106
1167	38.9	806.23	450.869	4.5529
1168	38.9333	809.746	443.439	8.22027
1169	38.9667	815.878	434.126	11.1506
1170	39	824.341	427.309	10.8663
1171	39.0333	831.861	418.881	11.2954
1172	39.0667	852.9	410.039	22.8219
1173	39.1	879.613	405.944	27.0249
1174	39.1333	927.498	405.331	47.8888
1175	39.1667	1000.27	429.941	76.8185
1176	39.2	1114.21	455.894	116.857
1177	39.2333	1247.98	481.303	136.17
1178	39.2667	1388.77	514.382	144.624
1179	39.3	1535.4	540.792	148.988
1180	39.3333	1668.57	561.52	134.769
1220	40.6667	1680.91	538.93	25.7431
1221	40.7	1649.45	531.557	32.3199
1222	40.7333	1604.16	517.103	47.5316
1223	40.7667	1547.43	502.053	58.6984
1224	40.8	1498	479.67	54.2596
1225	40.8333	1448.43	464.022	51.9784
1226	40.8667	1420.81	466.793	27.7585
1227	40.9	1432.25	466.607	11.4384
1228	40.9333	1483.43	467.188	51.1848
1229	40.9667	1552.43	474.3	69.3618
1230	41	1611.76	469.672	59.5157
1231	41.0333	1629.62	465.575	18.3243
1232	41.0667	1613.25	473.198	18.0629
1233	41.1	1570.33	489.608	45.9449
1234	41.1333	1509.33	500.623	61.9898
1235	41.1667	1446.41	496.184	63.0771
1236	41.2	1389.04	496.246	57.3663
1237	41.2333	1354.24	490.807	35.2279
1238	41.2667	1347.45	473.783	18.3258
1239	41.3	1362.97	439.893	37.2753
1240	41.3333	1390.24	407.114	42.639
1241	41.3667	1420.04	392.767	33.0735
1242	41.4	1440.57	371.566	29.5101
1243	41.4333	1447.3	345.788	26.6418
1244	41.4667	1430.03	328.953	24.1164
1245	41.5	1404.54	327.872	25.5181
1246	41.5333	1392.23	332.38	13.1005
1247	41.5667	1384.03	342.544	13.0657
1248	41.6	1373.92	348.829	11.9005
1249	41.6333	1362.92	353.539	11.9616
1250	41.6667	1346.94	358.382	16.7034
1251	41.7	1336.33	362.414	11.3477
1252	41.7333	1334.18	359.825	3.36894
1253	41.7667	1334.61	351.711	8.12572
1254	41.8	1330.53	350.512	4.25851
1255	41.8333	1311.75	359.501	20.8201
1256	41.8667	1275.91	374.876	38.9951
1257	41.9	1249.01	394.045	33.0345
1258	41.9333	1228.04	409.021	25.7656
1259	41.9667	1203.76	415.746	25.1923
1260	42	1180.33	418.961	23.6556
1261	42.0333	1164.18	421.821	16.4006
1262	42.0667	1150.83	422.872	13.3894
1263	42.1	1136.18	428.424	15.6645
1264	42.1333	1127.93	435.405	10.8065
1265	42.1667	1123.22	439.318	6.12401
1266	42.2	1112.68	444.25	11.636
1267	42.2333	1100.19	449.045	13.3796
1268	42.2667	1086.45	453.04	14.3102
1269	42.3	1075.76	456.775	11.3253
1270	42.3333	1062.78	464.516	15.1123
1271	42.3667	1052.1	470.906	12.4424
1272	42.4	1045.77	471.836	6.40197
1273	42.4333	1037.03	473.027	8.81918
1274	42.4667	1030.13	472.742	6.90759
1275	42.5	1023.73	475.516	6.97403
1276	42.5333	1013.26	478.048	10.7702
1277	42.5667	1004.62	480.446	8.96529
1278	42.6	999.534	482.241	5.39755
1279	42.6333	994.009	483.908	5.77083
1280	42.6667	989.026	482.271	5.24512
1281	42.7	986.084	479.648	3.94157
1282	42.7333	984.304	477.814	2.55569
1283	42.7667	980.613	476.577	3.8925
1284	42.8	979.05	476.59	1.56377
1285	42.8333	978.731	476.509	0.32851
1286	42.8667	975.48	476.098	3.27727
1287	42.9	969.659	473.116	6.54054
1288	42.9333	967.369	468.561	5.09802
1289	42.9667	967.95	466.45	2.18947
1290	43	965.357	473.197	7.22849
1291	43.0333	959.008	481.682	10.5971
1292	43.0667	945.143	485.699	14.435
1293	43.1	937.207	484.9	7.97638
1294	43.1333	937.002	481.278	3.62797
1295	43.1667	942.494	481.707	5.5093
1296	43.2	945.181	483.914	3.47697
1297	43.2333	943.522	489.3	5.63607
1298	43.2667	939.651	494.752	6.68612
1299	43.3	941.777	498.709	4.49131
1300	43.3333	945.907	502.684	5.73241
1301	43.3667	946.465	509.518	6.85743
1302	43.4	943.815	514.037	5.23857
1303	43.4333	936.994	516.36	7.20547
1304	43.4667	931.455	518.297	5.86797
1305	43.5	931.886	517.848	0.622835
1306	43.5333	937.914	517.903	6.02774
1307	43.5667	940.769	519.965	3.52186
1308	43.6	939.033	521.383	2.24159
1309	43.6333	933.886	519.198	5.59197
1310	43.6667	927.416	516.419	7.04109
1311	43.7	919.508	514.605	8.1136
1312	43.7333	914.173	513.729	5.40694
1313	43.7667	913.533	513.898	0.66215
1314	43.8	913.822	515.801	1.92522
1315	43.8333	912.268	519.548	4.05659
1316	43.8667	914.221	524.68	5.49058
1317	43.9	921.073	528.193	7.70038
1318	43.9333	926.486	529.03	5.47763
1319	43.9667	928.266	527.044	2.66649
1320	44	929.458	521.7	5.47591
1321	44.0333	925.719	513.714	8.81707
1322	44.0667	929.554	501.421	12.8776
1323	44.1	932.059	494.342	7.50969
1324	44.1333	932.582	494.602	0.583922
1325	44.1667	926.146	502.394	10.1068
1326	44.2	926.379	510.308	7.91803
1327	44.2333	934.778	514.307	9.30231
1328	44.2667	941.089	514.517	6.31385
1329	44.3	949.276	506.123	11.7258
1330	44.3333	960.825	498.24	13.9836
1331	44.3667	960.71	497.742	0.511376
1332	44.4	952.24	504.651	10.9309
1333	44.4333	949.433	512.917	8.72981
1334	44.4667	951.673	517.05	4.70092
1335	44.5	954.362	516.091	2.85536
1336	44.5333	951.694	512.96	4.11432
1337	44.5667	949.741	513.847	2.14495
1338	44.6	948.953	517.687	3.92032
1339	44.6333	947.331	521.265	3.9279
1340	44.6667	950.103	519.407	3.33676
1341	44.7	949.194	516.841	2.72287
1342	44.7333	945.98	511.639	6.11407
1343	44.7667	952.949	499.71	13.8159
1344	44.8	976.072	491.108	24.6715
1345	44.8333	1008.48	483.36	33.3211
1346	44.8667	1035.91	475.974	28.409
1347	44.9	1056.78	472.084	21.2236
1348	44.9333	1086.17	466.676	29.8854
1349	44.9667	1124.75	469.209	38.6661
1350	45	1155.81	469.288	31.0629
1351	45.0333	1158.72	471.542	3.68109
1352	45.0667	1132.64	487.897	30.7913
1353	45.1	1108.12	505.684	30.2891
1354	45.1333	1100.77	515.813	12.5163
1355	45.1667	1101.76	517.821	2.24169
1356	45.2	1103.05	517.479	1.32671
1357	45.2333	1100.93	519.839	3.16668
1358	45.2667	1096.42	523.165	5.60448
1359	45.3	1084.09	521.573	12.4406
1360	45.3333	1061.58	522.024	22.508
1361	45.3667	1034.29	527.495	27.8368
1362	45.4	1017.85	534.368	17.8161
1363	45.4333	1007.06	543.811	14.3366
1364	45.4667	995.092	548.017	12.6891
1365	45.5	987.776	549.548	7.47433
1366	45.5333	991.584	548.753	3.89024
1367	45.5667	1003.16	546.211	11.8494
1368	45.6	1013.44	543.486	10.6332
1369	45.6333	1020.03	544.795	6.72172
1370	45.6667	1022.19	546.292	2.6275
1371	45.7	1026.2	545.42	4.10149
1372	45.7333	1029.1	545.537	2.90667
1373	45.7667	1027.88	554.28	8.82749
1374	45.8	1022.04	564.66	11.9097
1375	45.8333	1016.26	569.132	7.30577
1376	45.8667	1013.56	575.037	6.49642
1377	45.9	1015.87	581.628	6.98614
1378	45.9333	1019.11	587.208	6.44885
1379	45.9667	1014	593.819	8.35446
1380	46	1005.24	598.244	9.8152
1381	46.0333	1003.97	603.905	5.8008
1382	46.0667	1006.56	610.741	7.3099
1383	46.1	1003.03	620.701	10.568
1384	46.1333	994.399	624.966	9.62588
1385	46.1667	983.405	627.192	11.2172
1386	46.2	974.155	628.075	9.29181
1387	46.2333	970.219	627.199	4.0325
1388	46.2667	962.929	626.907	7.29579
1389	46.3	952.869	621.879	11.246
1390	46.3333	943.624	618.241	9.93512
1391	46.3667	941.932	619.247	1.96879
1392	46.4	940.014	619.299	1.91889
1393	46.4333	931.283	617.644	8.88584
1394	46.4667	923.774	618.1	7.52308
1395	46.5	918.119	618.577	5.67512
1396	46.5333	909.761	620.452	8.56518
1397	46.5667	902.445	621.244	7.35913
1398	46.6	894.019	618.477	8.86854
1399	46.6333	884.668	616.921	9.48007
1400	46.6667	876.401	611.538	9.86457
1401	46.7	869.484	605.879	8.93691
1402	46.7333	863.556	607.152	6.06344
1403	46.7667	856.407	608.48	7.27064
1404	46.8	847.544	606.366	9.11219
1405	46.8333	838.561	610.19	9.76226
1406	46.8667	831.61	616.733	9.54632
1407	46.9	831.3	613.167	3.57917
1408	46.9333	836.245	608.49	6.80601
1409	46.9667	836.082	604.541	3.95287
1410	47	837.181	604.732	1.11469
1411	47.0333	834.798	607.268	3.4802
1412	47.0667	827.339	607.03	7.46246
1413	47.1	831.454	607.363	4.12838
1414	47.1333	840.467	607.393	9.01281
1415	47.1667	852.696	610.355	12.5823
1416	47.2	864.245	618.015	13.859
1417	47.2333	869.576	623.53	7.66993
1418	47.2667	870.511	625.016	1.7562
1419	47.3	874.155	616.462	9.29861
1420	47.3333	876.298	609.375	7.40415
1421	47.3667	878.103	603.01	6.61594
1422	47.4	881.167	591.761	11.6583
1423	47.4333	882.983	585.035	6.96634
1424	47.4667	885.531	579.957	5.68177
1425	47.5	887.084	578.02	2.48233
1426	47.5333	889.315	576.906	2.49481
1427	47.5667	891.912	574.132	3.79944
1428	47.6	896.509	572.472	4.88777
1429	47.6333	901.72	572.812	5.22211
1430	47.6667	905.293	572.114	3.64083
1431	47.7	906.605	568.729	3.63066
1432	47.7333	905.883	566.194	2.63551
1433	47.7667	905.475	567.077	0.972515
1434	47.8	908.501	567.978	3.15769
1435	47.8333	913.373	570.66	5.56089
1436	47.8667	914.936	570.845	1.57447
1437	47.9	914.947	571.571	0.725614
1438	47.9333	919.492	574.001	5.15455
1439	47.9667	921.811	575.5	2.76045
1440	48	923.161	572.495	3.29398
1441	48.0333	927.913	569.413	5.66349
1442	48.0667	931.333	563.025	7.24576
1443	48.1	932.857	560.093	3.30561
1444	48.1333	934.992	556.459	4.21444
1445	48.1667	937.127	552.825	4.21444
1446	48.2	941.825	551.203	4.97054
1447	48.2333	944.933	548.333	4.23039
1451	48.3667	951.379	554.609	8.99634
1452	48.4	951.768	555.253	0.751661
1453	48.4333	952.406	556.284	1.21327
1454	48.4667	951.526	554.437	2.04621
1455	48.5	950.631	552.173	2.43434
1456	48.5333	952.178	550.701	2.13595
1457	48.5667	953.883	551.654	1.95303
1458	48.6	955.486	554.321	3.11203
1459	48.6333	954.34	554.676	1.19952
1460	48.6667	955.523	553.244	1.85804
1461	48.7	958.169	547.58	6.25113
1462	48.7333	962.484	536.044	12.3163
1463	48.7667	972.391	529.374	11.9437
1464	48.8	990.551	527.537	18.2525
1465	48.8333	1008.02	524.374	17.7508
1466	48.8667	1040.32	522.261	32.3715
1467	48.9	1087.6	506.41	49.8691
1468	48.9333	1127.86	483.999	46.0706
1469	48.9667	1147.11	460.057	30.7244
1470	49	1140.05	448.808	13.2828
1471	49.0333	1127.72	457.787	15.2494
1472	49.0667	1114.74	472.343	19.5046
1473	49.1	1096.13	482.763	21.3306
1474	49.1333	1068.85	480.074	27.407
1475	49.1667	1039.78	478.625	29.1112
1476	49.2	1016.57	481.001	23.33
1477	49.2333	999.958	487.539	17.8503
1478	49.2667	993.539	491.718	7.65978
1479	49.3	995.144	486.561	5.40067
1480	49.3333	997.55	474.814	11.9907
1481	49.3667	1002.35	468.03	8.31062
1482	49.4	1009.07	468.451	6.73295
1483	49.4333	1015.05	473.074	7.55485
1484	49.4667	1022.28	478.348	8.94999
1485	49.5	1027.24	484.038	7.55177
1486	49.5333	1024.83	484.641	2.48676
1487	49.5667	1020.38	472.119	13.288
1488	49.6	1018.62	457.015	15.2061
1489	49.6333	1018.68	444.749	12.2663
1490	49.6667	1021.54	436.598	8.64074
1491	49.7	1031.12	434.543	9.79884
1492	49.7333	1045.18	441.276	15.583
1493	49.7667	1055.57	449.058	12.9794
1494	49.8	1062.74	452.611	8.00528
1495	49.8333	1073.96	453.996	11.3102
1496	49.8667	1085.14	451.828	11.3887
1497	49.9	1096.72	450.556	11.6494
1498	49.9333	1101.71	453.532	5.80223
1499	49.9667	1101.24	455.289	1.81796
1500	50	1107.48	451.901	7.10367
1501	50.0333	1110.3	450.275	3.25209
1502	50.0667	1103.83	447.97	6.86402
1503	50.1	1095.62	440.246	11.2758
1504	50.1333	1092.98	432.32	8.35456
1505	50.1667	1093.21	420.92	11.4028
1506	50.2	1093.65	411.924	9.00722
1507	50.2333	1100.59	413.141	7.03881
1508	50.2667	1106.54	421.236	10.049
1509	50.3	1112.36	432.192	12.4058
1510	50.3333	1116.3	444.88	13.2839
1511	50.3667	1119.58	455.784	11.3883
1512	50.4	1123	466.259	11.0182
1513	50.4333	1125.66	475.215	9.34411
1514	50.4667	1135.7	480.788	11.4807
1515	50.5	1149.41	483.493	13.975
1516	50.5333	1159.23	484.164	9.83689
1517	50.5667	1165.95	483.902	6.72819
1518	50.6	1169.45	486.295	4.24166
1519	50.6333	1168.32	494.596	8.37756
1520	50.6667	1161.07	504.128	11.9748
1521	50.7	1155.24	516.677	13.8386
1522	50.7333	1152.31	529.084	12.7485
1523	50.7667	1151.07	536.242	7.26417
1524	50.8	1148.84	538.735	3.34328
1525	50.8333	1138.66	539.066	10.1859
1526	50.8667	1124.55	540.791	14.2184
1527	50.9	1110.27	541.273	14.2873
1528	50.9333	1100.07	541.856	10.2196
1529	50.9667	1090.6	542.659	9.49973
1530	51	1076.56	541.585	14.0813
1531	51.0333	1055.58	535.659	21.7982
1532	51.0667	1038.77	524.926	19.9447
1533	51.1	1037.57	518.381	6.65558
1534	51.1333	1038.06	517.357	1.13379
1535	51.1667	1029.72	517.836	8.34713
1536	51.2	1012.7	514.809	17.2938
1537	51.2333	994.319	511.383	18.6938
1538	51.2667	981.166	505.909	14.2471
1539	51.3	973.674	499.172	10.0752
1540	51.3333	964.827	494.288	10.1057
1541	51.3667	960.393	491.267	5.3653
1542	51.4	957.64	490.593	2.83459
1543	51.4333	952.7	492.654	5.35247
1544	51.4667	951.866	496.488	3.92405
1545	51.5	952.218	501.809	5.33285
1546	51.5333	951.626	507.583	5.80418
1547	51.5667	947.653	512.255	6.13257
1548	51.6	944.074	518.058	6.81835
1549	51.6333	944.961	527.24	9.22431
1550	51.6667	952.35	535.934	11.4106
1551	51.7	962.171	544.175	12.8197
1552	51.7333	969.568	553.738	12.0903
1553	51.7667	975.841	563.464	11.5734
1554	51.8	979.884	566.123	4.83961
1555	51.8333	981.863	571.971	6.17313
1556	51.8667	980.374	578.681	6.87293
1557	51.9	978.345	581.645	3.593
1558	51.9333	976.155	584.809	3.84806
1559	51.9667	971.839	587.228	4.9473
1560	52	968.651	586.354	3.30505
1561	52.0333	966.467	584.841	2.65749
1562	52.0667	961.796	584.36	4.6957
1563	52.1	956.605	583.213	5.31638
1564	52.1333	947.632	581.526	9.12959
1565	52.1667	944.467	578.673	4.26154
1566	52.2	945.759	577.979	1.46606
1567	52.2333	946.387	582.345	4.4108
1568	52.2667	948.665	588.225	6.30541
1569	52.3	952.48	596.187	8.82904
1570	52.3333	957.744	602.607	8.30215
1571	52.3667	966.09	603.581	8.40253
1572	52.4	968.167	604.422	2.24133
1573	52.4333	962.28	599.589	7.61758
1574	52.4667	954.781	590.108	12.0878
1575	52.5	955.61	581.305	8.84162
1576	52.5333	959.253	576.859	5.74842
1577	52.5667	958.764	578.979	2.17566
1578	52.6	958.327	584.475	5.51376
1579	52.6333	954.828	588.412	5.2674
1580	52.6667	952.352	591.537	3.98661
1581	52.7	954.199	589.628	2.65623
1582	52.7333	955.908	584.558	5.35037
1583	52.7667	956.095	583.447	1.12665
1584	52.8	956.378	585.54	2.11234
1585	52.8333	954.339	588.538	3.62542
1586	52.8667	952.478	590.888	2.99779
1587	52.9	952.853	591.727	0.919023
1588	52.9333	950.519	592.711	2.53287
1589	52.9667	948.508	593.233	2.07792
1590	53	948.952	592.033	1.27938
1591	53.0333	951.855	589.462	3.87843
1592	53.0667	953.891	587.124	3.10071
1593	53.1	953.54	585.569	1.59352
1594	53.1333	952.585	584.891	1.17188
1595	53.1667	951.89	585.748	1.10353
1596	53.2	950.479	586.317	1.52202
1597	53.2333	949.601	584.839	1.71946
1598	53.2667	946.742	582.554	3.65978
1599	53.3	945.393	581.277	1.85754
1600	53.3333	945.414	581.161	0.117481
1601	53.3667	945.446	581.688	0.528058
1602	53.4	945.437	583.221	1.53262
1603	53.4333	944.766	583.047	0.692201
1604	53.4667	945.23	581.327	1.78134
1605	53.5	945.166	576.068	5.25961
1606	53.5333	944.686	567.757	8.32541
1607	53.5667	944.95	555.031	12.7286
1608	53.6	954.015	540.481	17.1429
1609	53.6333	983.36	532.094	30.5203
1610	53.6667	1007.41	525.243	25.0101
1611	53.7	1043.8	510.484	39.261
1612	53.7333	1087.24	501.604	44.3434
1613	53.7667	1133.81	490.905	47.7799
1614	53.8	1177.56	479.962	45.0971
1615	53.8333	1208.1	473.926	31.1353
1616	53.8667	1225.14	465.98	18.8005
1617	53.9	1236.15	453.426	16.6965
1618	53.9333	1233.72	447.479	6.42136
1619	53.9667	1221.45	451.955	13.0626
1620	54	1210.82	463.404	15.6224
1621	54.0333	1201.23	473.181	13.6979
1622	54.0667	1193.38	474.41	7.94785
1623	54.1	1190.72	473.151	2.93965
1624	54.1333	1185.27	474.028	5.51931
1625	54.1667	1183.48	473.349	1.91506
1626	54.2	1189.91	473.476	6.43378
1627	54.2333	1194.07	475.509	4.62876
1628	54.2667	1194.02	477.977	2.46815
1629	54.3	1198.36	473.778	6.03654
1630	54.3333	1205.94	470.939	8.09532
1631	54.3667	1211.85	469.251	6.1429
1632	54.4	1217.35	467.794	5.69223
1633	54.4333	1217.39	469.584	1.79001
1634	54.4667	1211.99	473.76	6.8207
1635	54.5	1205.86	474.503	6.17598
1636	54.5333	1199.29	473.651	6.62211
1637	54.5667	1186.95	479.545	13.6817
1638	54.6	1170.07	487.713	18.7507
1639	54.6333	1153.69	494.068	17.5676
1640	54.6667	1144.01	500.626	11.6973
1641	54.7	1143.06	505.44	4.90665
1642	54.7333	1147.56	508.597	5.50084
1643	54.7667	1156.08	508.296	8.5275
1644	54.8	1177.37	503.325	21.8631
1645	54.8333	1198.6	505.887	21.3813
1646	54.8667	1204.51	514.703	10.6112
1647	54.9	1197.03	523.346	11.4295
1648	54.9333	1191.8	525.975	5.85614
1649	54.9667	1190.76	528.38	2.62021
1650	55	1180.83	534.636	11.7323
1651	55.0333	1160.93	538.891	20.3531
1652	55.0667	1140.18	537.561	20.7913
1653	55.1	1122.89	535.26	17.437
1654	55.1333	1115.46	532.336	7.99158
1655	55.1667	1111.43	529.333	5.02523
1656	55.2	1098.56	527.797	12.9564
1657	55.2333	1083.62	527.982	14.9437
1658	55.2667	1069.45	527.854	14.1706
1659	55.3	1057.75	528.671	11.725
1660	55.3333	1047.48	529.762	10.3348
1661	55.3667	1036.81	528.057	10.7985
1662	55.4	1025.11	525.748	11.9305
1663	55.4333	1012.09	524.068	13.123
1664	55.4667	1000.07	520.286	12.6072
1665	55.5	989.283	519.009	10.8586
1666	55.5333	980.206	519.352	9.08326
1667	55.5667	972.505	517.221	7.99088
1668	55.6	961.75	515.172	10.9485
1669	55.6333	955.665	510.11	7.91523
1670	55.6667	966.252	500.524	14.2826
1671	55.7	974.22	497.643	8.47236
1672	55.7333	974.306	500.347	2.70525
1673	55.7667	972.778	505.111	5.00294
1674	55.8	965.177	512.748	10.7754
1675	55.8333	956.901	519.867	10.9163
1676	55.8667	955.74	522.497	2.87503
1677	55.9	949.72	518.986	6.96891
1678	55.9333	944.229	516.192	6.16127
1679	55.9667	942.339	511.26	5.28157
1680	56	939.052	509.367	3.79242
1681	56.0333	935.135	516.565	8.19487
1682	56.0667	929.681	525.509	10.4755
1683	56.1	922.846	532.654	9.88827
1684	56.1333	922.28	534.557	1.98476
1685	56.1667	924.419	531.518	3.71605
1686	56.2	925.379	528.655	3.02022
1687	56.2333	925.735	527.464	1.24299
1688	56.2667	925.314	529.799	2.37329
1689	56.3	923.028	533.233	4.12538
1690	56.3333	922.115	538.199	5.04905
1691	56.3667	921.191	540.6	2.57254
1692	56.4	923.625	541.834	2.72946
1693	56.4333	923.577	543.684	1.85058
1694	56.4667	924.186	545.276	1.70458
1695	56.5	927.781	544.986	3.60664
1696	56.5333	928.245	543.543	1.51497
1697	56.5667	926.954	544.007	1.37159
1698	56.6	927.203	545.468	1.48196
1699	56.6333	926.02	547.336	2.21102
1700	56.6667	925.836	548.806	1.48116
1701	56.7	927.873	549.333	2.10483
1702	56.7333	930.061	550.679	2.56866
1703	56.7667	928.966	552.696	2.2947
1704	56.8	925.435	552.781	3.53169
1705	56.8333	926.292	557.429	4.72638
1706	56.8667	926.608	559.898	2.48912
1707	56.9	925.479	560.264	1.18697
1708	56.9333	922.428	557.186	4.33437
1709	56.9667	920.169	549.889	7.63871
1710	57	920.814	542.677	7.24076
1711	57.0333	922.653	537.986	5.03852
1712	57.0667	923.073	534.416	3.59501
1713	57.1	921.166	526.642	8.004
1714	57.1333	928.74	507.841	20.2693
1715	57.1667	947.578	485.832	28.9702
1716	57.2	997.932	478.196	50.9304
1717	57.2333	1061.24	464.219	64.8345
1718	57.2667	1119.31	449.388	59.9314
1719	57.3	1151.44	440.579	33.3123
1720	57.3333	1158.77	434.226	9.70267
1721	57.3667	1149.19	444.507	14.0534
1722	57.4	1133.13	470.233	30.3268
1723	57.4333	1125.82	482.704	14.4572
1724	57.4667	1121.35	481.409	4.65542
1725	57.5	1114.04	471.285	12.4833
1726	57.5333	1109.58	459.059	13.0159
1727	57.5667	1112.28	455.426	4.52907
1728	57.6	1120.98	456.97	8.83589
1729	57.6333	1129.99	454.499	9.33842
1730	57.6667	1143.74	449.236	14.7256
1731	57.7	1147.68	448.448	4.02249
1732	57.7333	1137.63	458.135	13.9603
1733	57.7667	1125.99	462.722	12.5159
1734	57.8	1109.69	463.994	16.3475
1735	57.8333	1083.91	465.267	25.809
1736	57.8667	1061.45	462.969	22.5757
1737	57.9	1053.86	463.733	7.63324
1738	57.9333	1060.8	462.363	7.07888
1739	57.9667	1072.18	460.457	11.5326
1740	58	1086.11	460.166	13.9377
1741	58.0333	1100.85	461.668	14.8143
1742	58.0667	1118.98	458.936	18.334
1743	58.1	1138.58	455.8	19.8487
1744	58.1333	1153.11	452.939	14.8057
1745	58.1667	1155.09	452.61	2.01003
1746	58.2	1144.3	452.976	10.79
1747	58.2333	1132.56	456.822	12.3566
1748	58.2667	1120.28	459.924	12.6728
1749	58.3	1109.19	460.765	11.1206
1750	58.3333	1106.05	463.209	3.97636
1751	58.3667	1109.41	468.336	6.12906
1752	58.4	1111.24	470.697	2.98508
1753	58.4333	1106.79	469.864	4.52552
1754	58.4667	1094.16	466.925	12.9699
1755	58.5	1075.75	460.466	19.5021
1756	58.5333	1055.64	456.031	20.5953
1757	58.5667	1039.76	452.117	16.3606
1758	58.6	1027.38	448.587	12.8738
1759	58.6333	1018.18	446.25	9.48845
1760	58.6667	1005.71	443.007	12.8873
1761	58.7	995.7	443.763	10.0354
1762	58.7333	991.829	447.524	5.39742
1763	58.7667	989.368	453.004	6.00712
1764	58.8	989.184	457.627	4.62619
1765	58.8333	987.276	458.624	2.15338
1766	58.8667	979.445	455.541	8.41565
1767	58.9	976.593	453.013	3.81131
1768	58.9333	978.713	449.108	4.44293
1769	58.9667	981.898	443.089	6.80944
1770	59	985.325	441.269	3.88003
1771	59.0333	984.109	442.308	1.59947
1772	59.0667	981.175	442.942	3.00113
1773	59.1	979.321	444.41	2.36514
1774	59.1333	970.575	456.338	14.791
1775	59.1667	963.894	463.736	9.96871
1776	59.2	962.032	465.051	2.27906
1777	59.2333	963.013	466.405	1.67226
1778	59.2667	965.772	466.368	2.75848
1779	59.3	965.848	466.28	0.115848
1780	59.3333	962.961	466.202	2.88803
1781	59.3667	961.956	463.481	2.89975
1782	59.4	963.548	462.772	1.74311
1783	59.4333	967.442	465.475	4.74007
1784	59.4667	968.271	468.952	3.57408
1785	59.5	966.888	471.144	2.59197
1786	59.5333	966.639	470.271	0.908529
1787	59.5667	966.859	470.618	0.410845
1788	59.6	965.881	474.147	3.66174
1789	59.6333	964.078	477.587	3.88424
1790	59.6667	965.2	478.419	1.3962
1791	59.7	966.026	479.185	1.12712
1792	59.7333	964.032	481.013	2.70508
1793	59.7667	960.246	481.382	3.80414
1794	59.8	959.569	478.098	3.35295
1795	59.8333	955.902	473.486	5.8921
1796	59.8667	950.934	467.583	7.71562
1797	59.9	950.39	460.259	7.34434
1798	59.9333	950.567	457.045	3.21896
1799	59.9667	948.47	458.225	2.40624
1800	60	945.552	460.615	3.77168
1801	60.0333	940.789	464.332	6.0417
1802	60.0667	936.435	464.967	4.40002
1803	60.1	934.032	463.058	3.06951
1804	60.1333	933.709	460.785	2.29569
1805	60.1667	934.691	458.499	2.48872
1806	60.2	938.55	453.867	6.02853
1807	60.2333	945.882	440.846	14.9436
1808	60.2667	957.483	424.988	19.6483
1809	60.3	985.571	404.266	34.9049
1810	60.3333	1053.17	393.531	68.4489
1811	60.3667	1139.23	388.614	86.1927
1812	60.4	1216.7	369.253	79.8566
1813	60.4333	1272.55	347.998	59.7578
1814	60.4667	1290.65	324.912	29.3357
1815	60.5	1278.58	315.386	15.3771
1816	60.5333	1257.73	332.533	26.9984
1817	60.5667	1232.31	360.774	37.9921
1818	60.6	1196.03	378.03	40.1799
1819	60.6333	1161.13	395.36	38.9603
1820	60.6667	1139.09	411.532	27.3391
1821	60.7	1129.94	427.659	18.5409
1822	60.7333	1129.12	438.833	11.205
1823	60.7667	1131.01	440.43	2.47401
1824	60.8	1135.44	437.063	5.56678
1825	60.8333	1135.82	431.308	5.76789
1826	60.8667	1129.07	429.414	7.01117
1827	60.9	1113.86	427.575	15.3262
1828	60.9333	1096.04	427.202	17.8212
1829	60.9667	1078.32	427.16	17.7153
1830	61	1058.87	420.242	20.6473
1831	61.0333	1045.68	416.948	13.5989
1832	61.0667	1037.52	417.308	8.16093
1833	61.1	1027.88	416.192	9.70712
1834	61.1333	1017.59	415.489	10.3131
1835	61.1667	1010.18	415.997	7.42998
1836	61.2	1001.57	418.758	9.04388
1837	61.2333	997.633	420.083	4.15112
1838	61.2667	1000.4	422.737	3.83306
1839	61.3	1005.76	425.447	6.00365
1840	61.3333	1012.37	425.615	6.61469
1841	61.3667	1025.14	423.133	13.0143
1842	61.4	1043.77	420.382	18.8306
1843	61.4333	1075.6	421.939	31.865
1844	61.4667	1119.67	429.794	44.7628
1845	61.5	1155.04	440.687	37.0082
1846	61.5333	1159.83	450.995	11.3676
1847	61.5667	1136.13	468.778	29.6318
1848	61.6	1100.28	478.241	37.0724
1849	61.6333	1064.41	480.518	35.9462
1850	61.6667	1041.96	482.667	22.5503
1851	61.7	1031.86	478.99	10.7466
1852	61.7333	1021.81	473.66	11.3745
1853	61.7667	1012.32	467.452	11.3391
1854	61.8	1001.56	462.379	11.8963
1855	61.8333	988.507	456.947	14.1423
1856	61.8667	974.593	451.459	14.957
1857	61.9	966.515	446.741	9.35489
1858	61.9333	956.33	439.414	12.5464
1859	61.9667	945.86	436.743	10.8061
1860	62	933.934	438.314	12.029
1861	62.0333	923.182	437.648	10.7725
1862	62.0667	916.57	432.985	8.0904
1863	62.1	923.391	425.564	10.0792
1864	62.1333	928.267	431.178	7.43551
1865	62.1667	930.93	439.41	8.65215
1866	62.2	932.366	448.846	9.54475
1867	62.2333	930.124	456.55	8.02318
1868	62.2667	922.867	464.761	10.959
1869	62.3	916.768	474.494	11.4861
1870	62.3333	910.389	485.48	12.7037
1871	62.3667	899.675	497.469	16.0784
1872	62.4	891.61	510.587	15.3989
1873	62.4333	882.998	519.115	12.1202
1874	62.4667	870.571	524.749	13.6441
1875	62.5	864.582	528.394	7.01094
1876	62.5333	862.713	532.575	4.57931
1877	62.5667	856.741	533.106	5.99622
1878	62.6	846.903	529.189	10.5883
1879	62.6333	831.526	519.544	18.1521
1880	62.6667	817.293	505.293	20.1409
1881	62.7	805.213	495.19	15.7482
1882	62.7333	798.363	492.42	7.38833
1883	62.7667	794.949	491.908	3.45273
1884	62.8	786.279	488.392	9.35548
1885	62.8333	779.524	489.311	6.81766
1886	62.8667	775.985	485.325	5.33018
1887	62.9	769.411	479.21	8.97838
1888	62.9333	763.976	471.761	9.22101
1889	62.9667	776.383	457.595	18.8305
1890	63	789.235	450.097	14.8795
1891	63.0333	802.059	441.278	15.5636
1892	63.0667	810.823	434.037	11.3684
1893	63.1	819.316	439.506	10.101
1894	63.1333	821.584	456.359	17.0048
1895	63.1667	822.943	469.038	12.7512
1896	63.2	823.141	479.879	10.8434
1897	63.2333	821.702	497.877	18.0546
1898	63.2667	818.744	515.907	18.2719
1899	63.3	819.966	535.576	19.7065
1900	63.3333	830.072	564.125	30.285
1901	63.3667	833.983	589.802	25.973
1902	63.4	827.962	601.611	13.2552
1903	63.4333	824.355	599.972	3.96195
1904	63.4667	827.854	600.784	3.59204
1905	63.5	831.077	600.699	3.22427
1906	63.5333	834.442	600.079	3.42202
1907	63.5667	835.23	596.61	3.55745
1908	63.6	836.94	593.352	3.6793
1909	63.6333	842.848	589.531	7.03634
1910	63.6667	845.886	586.381	4.37566
1911	63.7	841.599	582.599	5.71756
1912	63.7333	837.856	581.95	3.79846
1913	63.7667	828.235	582.083	9.62169
1914	63.8	818.574	577.067	10.8862
1915	63.8333	810.946	575.398	7.80827
1916	63.8667	806.995	574.346	4.08828
1917	63.9	809.434	569.001	5.87551
1918	63.9333	810.407	559.323	9.72705
1919	63.9667	811.237	559.665	0.897612
1920	64	812.566	566.231	6.69947
1921	64.0333	807.401	570.969	7.00899
1922	64.0667	802.146	568.48	5.81485
1923	64.1	799.225	566.231	3.68662
1924	64.1333	793.923	563.321	6.04816
1925	64.1667	794.33	560.86	2.49382
1926	64.2	794.827	561.677	0.955495
1927	64.2333	791.302	563.684	4.05644
1928	64.2667	787.843	566.091	4.21362
1929	64.3	788.743	569.224	3.26024
1930	64.3333	795.935	575.224	9.36604
1931	64.3667	810.152	579.439	14.8288
1932	64.4	830.247	590.578	22.9755
1933	64.4333	857.337	608.553	32.5114
1934	64.4667	915.068	639.682	65.5883
1935	64.5	975.995	660.237	64.3011
1936	64.5333	1048.26	673.612	73.4949
1937	64.5667	1130.55	686.716	83.3271
1938	64.6	1211.36	686.457	80.8035
1939	64.6333	1282.21	686.208	70.8555
1940	64.6667	1325.25	678.298	43.7627
1941	64.7	1352.77	669.949	28.7536
1942	64.7333	1362.01	658.009	15.096
1943	64.7667	1350.1	651.531	13.5509
1944	64.8	1330.27	649.213	19.9652
1945	64.8333	1315.34	638.222	18.5449
1946	64.8667	1311.06	616.27	22.364
1947	64.9	1316.93	587.095	29.7606
1948	64.9333	1332.13	550.489	39.636
1949	64.9667	1342.49	521.328	30.9473
1950	65	1343.8	505.462	15.9198
1951	65.0333	1344.85	498.775	6.76866
1952	65.0667	1345.97	497	2.1014
1953	65.1	1344.01	494.94	2.8473
1954	65.1333	1336.09	492.563	8.26028
1955	65.1667	1335.92	493.824	1.27284
1956	65.2	1332.36	490.002	5.21838
1957	65.2333	1317.51	484.249	15.9297
1958	65.2667	1302.85	479.534	15.3994
1959	65.3	1288.01	478.593	14.8748
1960	65.3333	1271.67	484.074	17.2276
1961	65.3667	1259.88	494.023	15.4267
1962	65.4	1251.84	502.646	11.793
1963	65.4333	1244.01	513.951	13.7517
1964	65.4667	1234.56	524.422	14.1055
1965	65.5	1234.87	524.149	0.416679
1966	65.5333	1240.96	516.331	9.90562
1967	65.5667	1243.03	508.305	8.29086
1968	65.6	1240.78	508.072	2.26808
1969	65.6333	1239.22	516.558	8.6281
1970	65.6667	1236.91	527.054	10.7471
1971	65.7	1232.52	532.903	7.31038
1972	65.7333	1227.83	537.321	6.4456
1973	65.7667	1226.8	541.913	4.70603
1974	65.8	1226.48	544.406	2.51423
1975	65.8333	1227.23	545.055	0.994026
1976	65.8667	1229.16	543.297	2.60859
1977	65.9	1230.58	540.746	2.92101
1978	65.9333	1229.52	540.593	1.07607
1979	65.9667	1229.8	541.288	0.750639
1980	66	1236.68	540.76	6.89842
1981	66.0333	1243.6	540.887	6.91867
1982	66.0667	1242.14	541.972	1.81596
1983	66.1	1235.48	539.603	7.07244
1984	66.1333	1235.51	536.211	3.39253
1985	66.1667	1233.68	533.295	3.44019
1986	66.2	1224.82	530.049	9.44012
1987	66.2333	1219.68	524.596	7.48767
1988	66.2667	1219.07	518.033	6.59226
1989	66.3	1216.98	512.9	5.54002
1990	66.3333	1209.69	508.851	8.33784
1991	66.3667	1201.92	502.1	10.2915
1992	66.4	1199.14	496.68	6.09367
1993	66.4333	1197.68	491.132	5.73683
1994	66.4667	1184.9	485.673	13.895
1995	66.5	1175.98	480.282	10.4291
1996	66.5333	1172.06	474.859	6.68748
1997	66.5667	1163.15	474.175	8.94169
1998	66.6	1157.49	471.845	6.11495
1999	66.6333	1156.91	468.581	3.31585
2000	66.6667	1153.74	467.231	3.44084
2001	66.7	1149.39	467.028	4.3606
2002	66.7333	1143.43	465.432	6.16633
2003	66.7667	1137.77	465.562	5.66329
2004	66.8	1138.19	464.335	1.29853
2005	66.8333	1140.39	463.993	2.22579
2006	66.8667	1144.19	471.77	8.6536
2007	66.9	1147.22	474.861	4.32568
2008	66.9333	1151.12	474.769	3.90907
2009	66.9667	1146.98	477.43	4.9241
2010	67	1142.62	476.486	4.46242
2011	67.0333	1143.03	471.944	4.56034
2012	67.0667	1150.94	465.993	9.90199
2013	67.1	1155.34	462.591	5.56163
2014	67.1333	1156.89	458.767	4.12359
2015	67.1667	1155.45	454.684	4.3275
2016	67.2	1152.67	453.611	2.9844
2017	67.2333	1149.42	454.721	3.43101
2018	67.2667	1147.61	453.911	1.98783
2019	67.3	1147.4	452.914	1.01873
2020	67.3333	1149.63	450.987	2.95
2021	67.3667	1153.03	451.108	3.40283
2022	67.4	1154.91	449.546	2.44551
2023	67.4333	1155.56	445.2	4.39302
2024	67.4667	1157.09	442.161	3.40277
2025	67.5	1158.21	439.417	2.96463
2026	67.5333	1158.63	438.26	1.22953
2027	67.5667	1157.47	437.829	1.2286
2028	67.6	1155.99	435.811	2.50573
2029	67.6333	1155.06	434.773	1.39391
2030	67.6667	1150.71	435.546	4.4211
2031	67.7	1147.91	434.584	2.95461
2032	67.7333	1146.02	430.863	4.17261
2033	67.7667	1142.26	428.033	4.71115
2034	67.8	1135.92	423.643	7.70908
2035	67.8333	1124.58	423.98	11.3431
2036	67.8667	1111.11	423.937	13.4763
2037	67.9	1096.65	420.239	14.9237
2038	67.9333	1083.26	417.162	13.7373
2039	67.9667	1069.41	414.14	14.1763
2040	68	1046.26	403.89	25.3151
2041	68.0333	1021.36	397.939	25.605
2042	68.0667	1005.29	403.057	16.861
2043	68.1	989.992	409.437	16.5773
2044	68.1333	976.506	422.74	18.9427
2045	68.1667	967.491	431.845	12.8131
2046	68.2	970.903	445.998	14.5585
2047	68.2333	977.658	464.18	19.3969
2048	68.2667	987.644	488.687	26.4635
2049	68.3	1004.94	509.66	27.1846
2050	68.3333	1022.45	527.383	24.9154
2051	68.3667	1028.44	539.718	13.7099
2052	68.4	1020.76	551.035	13.6762
2053	68.4333	1006.89	563.398	18.5758
2054	68.4667	987.986	567.512	19.3516
2055	68.5	970.32	562.33	18.4101
2056	68.5333	961.077	564.412	9.47374
[truncated: 21,008 more rows]

## Sheet: Sheet2
V
7.55419
5.71791
3.97709
5.13145
2.17413
7.8262
7.16068
6.45752
6.27393
6.47859
5.3366
4.56379
6.05666
6.33313
5.16337
4.32315
4.79987
6.04599
3.95287
2.53071
4.1771
3.16871
2.2753
4.90554
5.17774
3.89378
2.46697
3.57906
2.66679
1.81398
2.27809
2.91926
4.15828
6.55271
3.52856
3.85243
4.49103
2.72704
4.11245
1.09471
3.24737
3.53148
1.55646
4.2826
3.10304
5.28508
10.1969
9.38611
21.7106
27.4915
31.6961
22.9245
17.0496
20.3408
10.1797
8.8542
21.1498
24.2673
19.1495
17.2808
21.7056
21.331
7.20272
8.46793
11.9259
7.89845
7.82088
11.0547
12.7754
15.1434
16.25
11.798
18.7801
22.927
18.0853
9.80522
1.07731
1.91353
2.37705
7.6686
5.26918
6.72438
11.1738
6.058
2.23642
2.29117
4.80443
3.39457
4.48443
5.74079
16.5526
17.105
7.79409
3.36628
2.73408
4.30928
5.31861
13.1612
13.6741
7.58127
2.6787
1.79724
4.12237
1.53572
4.2307
4.20467
1.70252
12.3843
15.5674
8.22459
2.41257
3.41435
9.08013
8.02081
6.81332
2.87817
4.16591
3.6641
7.95939
12.8516
13.367
8.06037
6.13233
5.70663
2.07796
2.81153
5.817
9.37454
6.39372
2.65508
10.641
31.3847
27.6489
13.7799
7.57809
1.87497
15.6832
15.3101
4.79932
15.3295
10.4066
1.44896
1.41208
10.169
11.2254
10.7882
12.6797
10.5377
7.16236
7.35149
5.48853
1.91849
3.57985
5.10462
3.0213
1.54224
4.90486
5.87477
3.93767
5.14302
7.37512
2.86882
2.85572
3.67675
5.01359
10.3986
9.65839
4.62105
2.05937
1.0666
3.072
2.28774
2.06859
10.1067
16.4707
17.7313
14.7479
5.61906
2.78258
2.85254
5.62944
2.59511
1.85287
7.54146
9.85812
5.1755
1.94136
0.970066
2.5427
4.67251
3.78988
8.74266
4.68641
2.86273
6.43096
1.35545
0.361005
0.949233
1.10926
1.24086
8.45839
4.86478
4.47594
5.67515
4.72673
4.28743
2.40309
6.07034
6.21696
4.50141
2.59504
2.11147
2.04469
1.842
1.50941
3.98193
3.44521
1.63813
1.93657
1.43603
1.88988
3.7963
1.92488
1.45517
2.4701
6.30373
3.19624
1.75089
2.84776
1.13177
4.13745
10.8892
18.8708
23.1756
44.9284
48.6732
50.7188
48.6436
46.1014
33.4261
9.35516
17.9034
23.4519
20.6912
18.9054
22.489
28.2188
19.3626
8.58831
7.91701
7.54134
5.70605
5.46169
4.05046
14.3132
7.91965
4.36755
6.96
1.09879
2.80405
3.52433
13.007
19.7355
31.7099
17.1225
7.58535
14.3762
14.0755
7.89453
2.16854
1.67555
1.77385
3.70605
4.11594
2.9303
1.62589
4.39608
5.02788
5.73506
8.74461
10.6767
8.45517
7.87649
10.2869
6.71328
3.04403
1.99545
3.07201
2.9727
3.27525
5.12968
8.57441
8.93545
6.47193
7.8293
14.458
14.1253
9.82589
10.7163
8.38751
1.10206
3.75143
2.994
6.08717
10.6451
14.6316
15.7192
19.281
13.8804
6.42596
0.653806
3.91982
7.31608
4.41433
4.89187
4.6105
5.95176
6.62673
1.98484
0.455674
1.86189
3.18839
3.11158
4.71809
8.16861
15.0289
27.9217
46.9493
63.7092
61.0188
55.3415
39.8613
9.67687
20.4937
32.4825
33.022
26.7315
34.0965
25.7066
19.3458
18.5241
28.486
26.4087
21.0714
14.7409
13.8802
14.6274
12.5724
8.81544
12.5685
16.0818
15.1298
10.6324
8.95317
6.41517
5.3968
6.17661
6.99359
8.74539
4.99991
3.58152
2.97949
4.1426
2.49207
6.00018
10.5527
15.7846
14.8074
14.3408
11.1728
11.1366
7.82668
6.55003
4.03156
3.50106
5.33313
5.04831
2.22994
4.02559
8.51776
6.34869
8.08396
3.6137
3.81392
8.69739
8.93986
6.21371
8.48087
11.7485
7.42948
11.028
14.6404
9.53512
9.08107
8.78863
10.961
14.8205
14.1363
7.72204
3.10407
4.72224
3.23989
2.56381
4.87684
6.30262
8.25331
9.62789
9.38777
7.753
4.54608
1.71523
8.18157
7.93273
2.10679
5.84344
10.4896
7.73771
2.09474
5.81995
9.08646
8.90882
6.34424
1.02143
2.95812
2.21628
1.07207
0.844734
4.10015
4.85111
1.6547
3.58835
3.68645
5.12133
5.62458
5.38086
2.25534
1.33752
1.48091
0.519434
4.25776
3.55283
3.48216
2.08856
0.891828
5.66232
6.05442
7.1497
5.04398
8.86633
8.1761
5.10685
2.9155
3.01488
1.48604
1.12201
4.96152
4.14082
5.43248
5.27987
1.43558
1.23226
0.511077
0.666968
5.88983
7.37474
4.99809
3.98045
2.18159
2.74725
3.03964
2.93159
6.20165
16.6324
26.7442
41.4553
53.7497
56.7975
53.3895
44.1727
30.506
20.6393
15.6618
15.2059
13.431
7.60365
7.05793
5.39978
8.13171
13.8475
21.0623
21.7971
17.4803
16.7927
13.2133
3.66601
8.04574
5.06979
5.4881
7.72328
9.06903
14.0806
20.7321
21.7772
22.7849
31.1488
34.7556
26.0916
18.3511
15.0878
9.50307
9.06143
2.76058
3.52684
0.136637
5.72086
7.28309
9.05167
7.41261
2.8121
2.12929
2.29979
2.47022
1.84603
1.52263
2.2514
3.96221
1.90313
1.54516
2.70096
3.26142
4.66737
3.11833
0.732549
0.752803
1.35395
0.482944
3.38347
4.80305
5.29083
2.50432
2.80174
4.56352
5.64332
5.14136
1.71184
3.52483
1.91392
3.95013
7.37109
8.05639
17.7187
21.5324
19.2866
11.5244
3.67838
2.80217
5.41234
9.01533
12.753
21.0973
21.1954
20.4467
16.3283
8.8547
8.66758
11.349
9.50202
7.55225
5.77273
7.13555
11.9685
11.9864
1.67896
6.05925
10.285
9.2955
5.98251
7.48901
8.4462
6.57572
7.36899
9.40756
6.96298
7.40135
6.6135
5.57133
4.27594
4.61844
7.59119
5.92315
16.4278
24.3832
19.9566
8.44476
13.4891
20.7452
23.2114
15.1916
13.8686
11.0424
12.1744
6.63077
2.7201
4.89841
5.20092
5.50905
9.20829
6.27763
1.65056
4.24663
6.88741
6.80535
8.68339
7.62889
4.14796
0.61833
6.79757
11.9691
13.7086
17.9991
19.4256
9.63274
5.75368
15.0281
17.0895
14.8826
8.78198
4.84625
2.94113
0.407186
3.89513
8.85078
6.43183
3.35067
3.00543
3.44694
4.90419
9.5377
8.85198
12.0626
8.7593
5.22245
2.89513
5.62679
9.73499
7.80351
5.31659
6.48457
5.87609
6.91108
6.62333
6.11162
4.34697
1.40271
2.37412
1.30219
2.41482
1.84222
8.10711
12.5646
5.91973
2.42725
10.2446
16.2769
8.63367
9.39817
7.57199
10.7619
9.17619
4.08249
3.85077
2.93843
2.14219
2.94414
6.61645
6.06564
6.36613
1.33388
2.1824
1.00245
1.68453
2.76682
3.35428
1.72584
3.92945
3.29703
4.83357
3.41632
2.40501
1.54199
0.9222
2.51395
5.06159
2.3157
2.16229
1.97768
2.60572
1.31315
4.71517
2.42489
3.06647
3.10214
1.70776
2.9207
2.46344
0.388016
4.26639
0.975071
2.02863
4.05178
3.61488
3.43174
2.51453
0.839256
2.02906
4.08042
2.26782
0.655626
0.9036
1.21892
2.8111
4.07937
5.77642
6.31363
7.40275
9.81322
21.8008
31.0285
36.4595
49.3607
39.5996
39.299
29.3861
11.0624
14.0084
30.0383
27.0438
20.874
21.4089
22.2097
21.9715
17.3763
14.1368
11.084
7.76924
2.23389
11.601
12.1166
5.97009
4.3393
10.6303
8.42201
5.84928
5.25307
8.43249
8.46539
8.4312
8.48847
9.00262
7.72064
6.42488
6.79677
4.89462
9.00601
8.31867
6.54402
5.84896
9.50222
20.3382
27.4629
33.7134
34.2332
27.9609
16.9173
9.66201
13.1592
13.9963
14.4161
11.1799
9.68334
4.89106
5.83913
15.7526
26.7861
26.7868
19.0455
11.2565
5.45638
3.09908
3.0728
8.62682
9.35916
10.9189
10.3956
12.7975
16.1533
16.1248
9.80696
10.5378
13.5398
7.96692
1.14494
3.20161
2.65397
2.7578
6.99401
9.85123
7.99091
6.23188
4.29348
5.67345
3.39268
1.68425
2.02471
3.8245
5.24125
2.07428
0.7359
1.97117
2.63357
3.8386
2.32726
1.74937
1.81903
0.45718
0.827693
2.1532
0.626781
1.70889
2.59611
4.17405
4.70587
4.80643
11.9669
21.5534
33.9449
46.289
55.0152
60.8497
42.8896
16.3783
14.6624
22.9767
17.8448
14.7277
8.43933
7.36172
8.21683
14.7363
11.6755
12.5496
10.4458
10.7625
15.1171
13.1787
9.61566
1.88304
6.51017
8.62493
8.94626
8.26825
9.18064
17.8152
17.5441
16.9442
13.9503
13.41
12.3634
15.633
14.8807
8.54305
8.54596
12.7283
16.2198
17.6114
15.9053
11.8081
10.1672
8.21359
10.367
14.614
6.86801
10.9674
12.63
3.85425
8.67339
8.76616
5.42193
3.95201
8.1579
8.12082
1.90286
5.30378
5.20741
6.4557
2.80041
1.00163
4.5083
3.5246
3.92145
2.34282
1.03641
1.25358
3.10566
4.62822
5.59136
5.21213
3.58224
1.25523
3.10357
6.1808
8.73454
8.22352
13.1834
33.4938
49.5999
64.7667
53.5197
29.5437
9.05216
16.46
21.4779
29.6743
37.5816
37.0292
35.0879
27.2192
23.0029
19.7353
13.0951
15.0713
14.1696
8.37141
10.6846
6.89071
7.29495
12.2276
16.5337
6.27708
2.25234
9.27494
13.0316
15.6624
12.7674
14.8962
18.3902
21.4396
11.6593
12.5514
9.94748
6.03268
5.32612
7.24723
10.8404
20.196
16.6597
9.8076
6.48868
6.15054
13.4092
17.7346
12.3074
16.2988
20.2227
12.7835
28.0027
28.3277
16.231
8.47082
2.64846
5.898
6.20537
10.442
8.07074
16.4363
19.4545
23.6611
23.147
15.9044
6.1679
0.62843
7.98059
15.6127
19.056
23.1605
16.6872
9.1168
5.47329
7.58088
10.5057
8.46837
4.28787
4.83198
9.58171
6.36011
5.56901
6.13899
9.53813
7.65117
3.5897
7.43873
8.662
7.75581
5.31403
4.08299
3.02873
2.42968
2.31374
7.54913
15.6318
22.9807
34.4902
61.5499
68.917
53.8862
42.095
33.784
19.4751
18.0111
31.9595
28.2781
30.2514
30.7632
18.1281
4.61532
2.62923
10.4625
15.9647
11.7061
13.7795
13.9681
14.6392
11.932
13.3816
11.2462
13.4344
17.6312
8.52799
11.636
1.89165
3.94524
9.19255
5.09782
6.16337
7.39299
8.79367
13.8991
8.36445
4.06222
8.02049
5.08528
5.13127
2.42266
17.5413
23.4023
18.056
6.39068
4.14777
12.7821
25.4549
30.5505
31.3125
25.2325
12.7103
3.43889
13.0425
14.4915
22.5305
21.1696
16.0387
11.5423
8.56571
12.5751
15.0372
19.3502
16.9132
17.7917
14.9157
11.5859
10.2646
8.57373
10.1872
12.5882
8.70528
8.91981
9.80973
12.9109
11.7193
7.39559
2.18643
3.24191
3.0054
2.41609
0.611432
3.73062
3.70732
4.4299
7.24533
5.6655
3.94365
2.29865
2.32523
1.48145
4.52791
8.04852
10.9559
4.12894
7.13881
6.08518
8.46441
6.7852
2.99299
0.785821
3.45164
3.47484
6.57277
7.63304
7.79432
6.17481
11.4033
4.07931
6.38785
8.52725
10.5967
6.33992
3.03531
6.49586
6.11271
1.24913
0.59244
12.103
21.0714
17.0143
17.0143
17.0143
60.4984
3.53029
2.92534
7.36162
6.6071
3.25163
2.63308
2.86547
1.34791
0.881963
4.00382
5.01551
0.913862
0.837106
2.12106
4.5529
8.22027
11.1506
10.8663
11.2954
22.8219
27.0249
47.8888
76.8185
116.857
136.17
144.624
148.988
134.769
25.7431
32.3199
47.5316
58.6984
54.2596
51.9784
27.7585
11.4384
51.1848
69.3618
59.5157
18.3243
18.0629
45.9449
61.9898
63.0771
57.3663
35.2279
18.3258
37.2753
42.639
33.0735
29.5101
26.6418
24.1164
25.5181
13.1005
13.0657
11.9005
11.9616
16.7034
11.3477
3.36894
8.12572
4.25851
20.8201
38.9951
33.0345
25.7656
25.1923
23.6556
16.4006
13.3894
15.6645
10.8065
6.12401
11.636
13.3796
14.3102
11.3253
15.1123
12.4424
6.40197
8.81918
6.90759
6.97403
10.7702
8.96529
5.39755
5.77083
5.24512
3.94157
2.55569
3.8925
1.56377
0.32851
3.27727
6.54054
5.09802
2.18947
7.22849
10.5971
14.435
7.97638
3.62797
5.5093
3.47697
5.63607
6.68612
4.49131
5.73241
6.85743
5.23857
7.20547
5.86797
0.622835
6.02774
3.52186
2.24159
5.59197
7.04109
8.1136
5.40694
0.66215
1.92522
4.05659
5.49058
7.70038
5.47763
2.66649
5.47591
8.81707
12.8776
7.50969
0.583922
10.1068
7.91803
9.30231
6.31385
11.7258
13.9836
0.511376
10.9309
8.72981
4.70092
2.85536
4.11432
2.14495
3.92032
3.9279
3.33676
2.72287
6.11407
13.8159
24.6715
33.3211
28.409
21.2236
29.8854
38.6661
31.0629
3.68109
30.7913
30.2891
12.5163
2.24169
1.32671
3.16668
5.60448
12.4406
22.508
27.8368
17.8161
14.3366
12.6891
7.47433
3.89024
11.8494
10.6332
6.72172
2.6275
4.10149
2.90667
8.82749
11.9097
7.30577
6.49642
6.98614
6.44885
8.35446
9.8152
5.8008
7.3099
10.568
9.62588
11.2172
9.29181
4.0325
7.29579
11.246
9.93512
1.96879
1.91889
8.88584
7.52308
5.67512
8.56518
7.35913
8.86854
9.48007
9.86457
8.93691
6.06344
7.27064
9.11219
9.76226
9.54632
3.57917
6.80601
3.95287
1.11469
3.4802
7.46246
4.12838
9.01281
12.5823
13.859
7.66993
1.7562
9.29861
7.40415
6.61594
11.6583
6.96634
5.68177
2.48233
2.49481
3.79944
4.88777
5.22211
3.64083
3.63066
2.63551
0.972515
3.15769
5.56089
1.57447
0.725614
5.15455
2.76045
3.29398
5.66349
7.24576
3.30561
4.21444
4.21444
4.97054
4.23039
8.99634
0.751661
1.21327
2.04621
2.43434
2.13595
1.95303
3.11203
1.19952
1.85804
6.25113
12.3163
11.9437
18.2525
17.7508
32.3715
49.8691
46.0706
30.7244
13.2828
15.2494
19.5046
21.3306
27.407
29.1112
23.33
17.8503
7.65978
5.40067
11.9907
8.31062
6.73295
7.55485
8.94999
7.55177
2.48676
13.288
15.2061
12.2663
8.64074
9.79884
15.583
12.9794
8.00528
11.3102
11.3887
11.6494
5.80223
1.81796
7.10367
3.25209
6.86402
11.2758
8.35456
11.4028
9.00722
7.03881
10.049
12.4058
13.2839
11.3883
11.0182
9.34411
11.4807
13.975
9.83689
6.72819
4.24166
8.37756
11.9748
13.8386
12.7485
7.26417
3.34328
10.1859
14.2184
14.2873
10.2196
9.49973
14.0813
21.7982
19.9447
6.65558
1.13379
8.34713
17.2938
18.6938
14.2471
10.0752
10.1057
5.3653
2.83459
5.35247
3.92405
5.33285
5.80418
6.13257
6.81835
9.22431
11.4106
12.8197
12.0903
11.5734
4.83961
6.17313
6.87293
3.593
3.84806
4.9473
3.30505
2.65749
4.6957
5.31638
9.12959
4.26154
1.46606
4.4108
6.30541
8.82904
8.30215
8.40253
2.24133
7.61758
12.0878
8.84162
5.74842
2.17566
5.51376
5.2674
3.98661
2.65623
5.35037
1.12665
2.11234
3.62542
2.99779
0.919023
2.53287
2.07792
1.27938
3.87843
3.10071
1.59352
1.17188
1.10353
1.52202
1.71946
3.65978
1.85754
0.117481
0.528058
1.53262
0.692201
1.78134
5.25961
8.32541
12.7286
17.1429
30.5203
25.0101
39.261
44.3434
47.7799
45.0971
31.1353
18.8005
16.6965
6.42136
13.0626
15.6224
13.6979
7.94785
2.93965
5.51931
1.91506
6.43378
4.62876
2.46815
6.03654
8.09532
6.1429
5.69223
1.79001
6.8207
6.17598
6.62211
13.6817
18.7507
17.5676
11.6973
4.90665
5.50084
8.5275
21.8631
21.3813
10.6112
11.4295
5.85614
2.62021
11.7323
20.3531
20.7913
17.437
7.99158
5.02523
12.9564
14.9437
14.1706
11.725
10.3348
10.7985
11.9305
13.123
12.6072
10.8586
9.08326
7.99088
10.9485
7.91523
14.2826
8.47236
2.70525
5.00294
10.7754
10.9163
2.87503
6.96891
6.16127
5.28157
3.79242
8.19487
10.4755
9.88827
1.98476
3.71605
3.02022
1.24299
2.37329
4.12538
5.04905
2.57254
2.72946
1.85058
1.70458
3.60664
1.51497
1.37159
1.48196
2.21102
1.48116
2.10483
2.56866
2.2947
3.53169
4.72638
2.48912
1.18697
4.33437
7.63871
7.24076
5.03852
3.59501
8.004
20.2693
28.9702
50.9304
64.8345
59.9314
33.3123
9.70267
14.0534
30.3268
14.4572
4.65542
12.4833
13.0159
4.52907
8.83589
9.33842
14.7256
4.02249
13.9603
12.5159
16.3475
25.809
22.5757
7.63324
7.07888
11.5326
13.9377
14.8143
18.334
19.8487
14.8057
2.01003
10.79
12.3566
12.6728
11.1206
3.97636
6.12906
2.98508
4.52552
12.9699
19.5021
20.5953
16.3606
12.8738
9.48845
12.8873
10.0354
5.39742
6.00712
4.62619
2.15338
8.41565
3.81131
4.44293
6.80944
3.88003
1.59947
3.00113
2.36514
14.791
9.96871
2.27906
1.67226
2.75848
0.115848
2.88803
2.89975
1.74311
4.74007
3.57408
2.59197
0.908529
0.410845
3.66174
3.88424
1.3962
1.12712
2.70508
3.80414
3.35295
5.8921
7.71562
7.34434
3.21896
2.40624
3.77168
6.0417
4.40002
3.06951
2.29569
2.48872
6.02853
14.9436
19.6483
34.9049
68.4489
86.1927
79.8566
59.7578
29.3357
15.3771
26.9984
37.9921
40.1799
38.9603
27.3391
18.5409
11.205
2.47401
5.56678
5.76789
7.01117
15.3262
17.8212
17.7153
20.6473
13.5989
8.16093
9.70712
10.3131
7.42998
9.04388
4.15112
3.83306
6.00365
6.61469
13.0143
18.8306
31.865
44.7628
37.0082
11.3676
29.6318
37.0724
35.9462
22.5503
10.7466
11.3745
11.3391
11.8963
14.1423
14.957
9.35489
12.5464
10.8061
12.029
10.7725
8.0904
10.0792
7.43551
8.65215
9.54475
8.02318
10.959
11.4861
12.7037
16.0784
15.3989
12.1202
13.6441
7.01094
4.57931
5.99622
10.5883
18.1521
20.1409
15.7482
7.38833
3.45273
9.35548
6.81766
5.33018
8.97838
9.22101
18.8305
14.8795
15.5636
11.3684
10.101
17.0048
12.7512
10.8434
18.0546
18.2719
19.7065
30.285
25.973
13.2552
3.96195
3.59204
3.22427
3.42202
3.55745
3.6793
7.03634
4.37566
5.71756
3.79846
9.62169
10.8862
7.80827
4.08828
5.87551
9.72705
0.897612
6.69947
7.00899
5.81485
3.68662
6.04816
2.49382
0.955495
4.05644
4.21362
3.26024
9.36604
14.8288
22.9755
32.5114
65.5883
64.3011
73.4949
83.3271
80.8035
70.8555
43.7627
28.7536
15.096
13.5509
19.9652
18.5449
22.364
29.7606
39.636
30.9473
15.9198
6.76866
2.1014
2.8473
8.26028
1.27284
5.21838
15.9297
15.3994
14.8748
17.2276
15.4267
11.793
13.7517
14.1055
0.416679
9.90562
8.29086
2.26808
8.6281
10.7471
7.31038
6.4456
4.70603
2.51423
0.994026
2.60859
2.92101
1.07607
0.750639
6.89842
6.91867
1.81596
7.07244
3.39253
3.44019
9.44012
7.48767
6.59226
5.54002
8.33784
10.2915
6.09367
5.73683
13.895
10.4291
6.68748
8.94169
6.11495
3.31585
3.44084
4.3606
6.16633
5.66329
1.29853
2.22579
8.6536
4.32568
3.90907
4.9241
4.46242
4.56034
9.90199
5.56163
4.12359
4.3275
2.9844
3.43101
1.98783
1.01873
2.95
3.40283
2.44551
4.39302
3.40277
2.96463
1.22953
1.2286
2.50573
1.39391
4.4211
2.95461
4.17261
4.71115
7.70908
11.3431
13.4763
14.9237
13.7373
14.1763
25.3151
25.605
16.861
16.5773
18.9427
12.8131
14.5585
19.3969
26.4635
27.1846
24.9154
13.7099
13.6762
18.5758
19.3516
18.4101
9.47374
2.62725
[truncated: 21,007 more rows]
